# Supplementary material for: From study design to executable code: automating target trial emulation with large language models
Source: JAMIA Open. 2026 Jul 9;9(4):ooag131. doi: 10.1093/jamiaopen/ooag131 (PMC13348706; doi:10.1093/jamiaopen/ooag131)
Supplement: ooag131_Supplementary_Data [file ooag131_supplementary_data.zip]

Archive with 2 entries (2 files):
- Supplementary Material 4 - renv.lock
- Supplementary Materials_revised.docx
