# Supplementary material for: From study design to executable code: automating target trial emulation with large language models
Source: JAMIA Open. 2026 Jul 9;9(4):ooag131. doi: 10.1093/jamiaopen/ooag131 (PMC13348706; doi:10.1093/jamiaopen/ooag131)
Supplement: ooag131_Supplementary_Data [file ooag131_supplementary_data.zip › Supplementary Material 4 - renv.lock]

{
  "R": {
    "Version": "4.4.1",
    "Repositories": [
      {
        "Name": "CRAN",
        "URL": "https://cloud.r-project.org"
      }
    ]
  },
  "Packages": {
    "Achilles": {
      "Package": "Achilles",
      "Version": "1.7.2",
      "Source": "Repository",
      "Repository": "CRAN"
    },
    "Andromeda": {
      "Package": "Andromeda",
      "Version": "1.2.0",
      "Source": "Repository",
      "Repository": "CRAN"
    },
    "BeastJar": {
      "Package": "BeastJar",
      "Version": "10.5.1",
      "Source": "Repository"
    },
    "BrokenAdaptiveRidge": {
      "Package": "BrokenAdaptiveRidge",
      "Version": "1.0.1",
      "Source": "GitHub",
      "RemoteType": "github",
      "RemoteHost": "api.github.com",
      "RemoteUsername": "ohdsi",
      "RemoteRepo": "BrokenAdaptiveRidge",
      "RemoteRef": "v1.0.1",
      "RemoteSha": "dfa17153618c68e305beb7aac27e1bbe0b95cab6"
    },
    "CDMConnector": {
      "Package": "CDMConnector",
      "Version": "2.5.0",
      "Source": "Repository"
    },
    "Capr": {
      "Package": "Capr",
      "Version": "2.1.1",
      "Source": "GitHub",
      "RemoteType": "github",
      "RemoteHost": "api.github.com",
      "RemoteUsername": "OHDSI",
      "RemoteRepo": "Capr",
      "RemoteRef": "v2.1.1",
      "RemoteSha": "7d18310ab95f5e6203cfbf2b6c9e717f13c70228"
    },
    "Characterization": {
      "Package": "Characterization",
      "Version": "3.0.1",
      "Source": "Repository",
      "Repository": "CRAN"
    },
    "CirceR": {
      "Package": "CirceR",
      "Version": "1.3.3",
      "Source": "Repository",
      "Repository": "CRAN"
    },
    "CohortDiagnostics": {
      "Package": "CohortDiagnostics",
      "Version": "3.4.2",
      "Source": "GitHub",
      "RemoteType": "github",
      "RemoteHost": "api.github.com",
      "RemoteUsername": "ohdsi",
      "RemoteRepo": "CohortDiagnostics",
      "RemoteRef": "v3.4.2",
      "RemoteSha": "fc4ad94e47d80da583d6cbede94e563d1c13330e"
    },
    "CohortGenerator": {
      "Package": "CohortGenerator",
      "Version": "1.1.0",
      "Source": "Repository",
      "Repository": "CRAN"
    },
    "CohortIncidence": {
      "Package": "CohortIncidence",
      "Version": "4.1.1",
      "Source": "GitHub",
      "RemoteType": "github",
      "RemoteHost": "api.github.com",
      "RemoteUsername": "ohdsi",
      "RemoteRepo": "CohortIncidence",
      "RemoteRef": "v4.1.1",
      "RemoteSha": "1f39ca83df727f88d833d243347ab2bfd5c8a581"
    },
    "CohortMethod": {
      "Package": "CohortMethod",
      "Version": "6.0.2",
      "Source": "Repository",
      "Repository": "CRAN"
    },
    "CommonDataModel": {
      "Package": "CommonDataModel",
      "Version": "1.0.1",
      "Source": "Repository",
      "Type": "Package",
      "Title": "OMOP CDM DDL and Documentation Generator",
      "Authors@R": "person(given = \"Clair\", family = \"Blacketer\", role = c(\"aut\", \"cre\"), email = \"mblacke@its.jnj.com\")",
      "Maintainer": "Clair Blacketer <mblacke@its.jnj.com>",
      "Description": "Generates the scripts required to create an Observational Medical Outcomes Partnership (OMOP) Common Data Model (CDM) database and associated documentation for supported database platforms. Leverages the 'SqlRender' package to convert the Data Definition Language (DDL) script written in parameterized Structured Query Language (SQL) to the other supported dialects.",
      "License": "Apache License 2.0",
      "Encoding": "UTF-8",
      "Depends": [
        "DatabaseConnector",
        "SqlRender",
        "rJava"
      ],
      "Imports": [
        "rmarkdown",
        "stringr",
        "DBI",
        "dplyr",
        "readr"
      ],
      "Suggests": [
        "knitr",
        "testthat (>= 3.0.0)",
        "RSQLite",
        "withr"
      ],
      "NeedsCompilation": "no",
      "RoxygenNote": "7.2.3",
      "Config/testthat/edition": "3",
      "Author": "Clair Blacketer [aut, cre]",
      "Repository": "CRAN"
    },
    "CompQuadForm": {
      "Package": "CompQuadForm",
      "Version": "1.4.4",
      "Source": "Repository"
    },
    "Cyclops": {
      "Package": "Cyclops",
      "Version": "3.7.0",
      "Source": "Repository",
      "Repository": "CRAN"
    },
    "DBI": {
      "Package": "DBI",
      "Version": "1.3.0",
      "Source": "Repository",
      "Title": "R Database Interface",
      "Date": "2026-02-11",
      "Authors@R": "c( person(\"R Special Interest Group on Databases (R-SIG-DB)\", role = \"aut\"), person(\"Hadley\", \"Wickham\", role = \"aut\"), person(\"Kirill\", \"Müller\", , \"kirill@cynkra.com\", role = c(\"aut\", \"cre\"), comment = c(ORCID = \"0000-0002-1416-3412\")), person(\"R Consortium\", role = \"fnd\") )",
      "Description": "A database interface definition for communication between R and relational database management systems.  All classes in this package are virtual and need to be extended by the various R/DBMS implementations.",
      "License": "LGPL (>= 2.1)",
      "URL": "https://dbi.r-dbi.org, https://github.com/r-dbi/DBI",
      "BugReports": "https://github.com/r-dbi/DBI/issues",
      "Depends": [
        "methods",
        "R (>= 3.0.0)"
      ],
      "Suggests": [
        "arrow",
        "blob",
        "callr",
        "covr",
        "DBItest (>= 1.8.2)",
        "dbplyr",
        "downlit",
        "dplyr",
        "glue",
        "hms",
        "knitr",
        "magrittr",
        "nanoarrow (>= 0.3.0.1)",
        "otel",
        "otelsdk",
        "RMariaDB",
        "rmarkdown",
        "rprojroot",
        "RSQLite (>= 1.1-2)",
        "testthat (>= 3.0.0)",
        "vctrs",
        "xml2"
      ],
      "VignetteBuilder": "knitr",
      "Config/autostyle/scope": "line_breaks",
      "Config/autostyle/strict": "false",
      "Config/Needs/check": "r-dbi/DBItest",
      "Config/Needs/website": "r-dbi/DBItest, r-dbi/dbitemplate, adbi, AzureKusto, bigrquery, DatabaseConnector, dittodb, duckdb, implyr, lazysf, odbc, pool, RAthena, IMSMWU/RClickhouse, RH2, RJDBC, RMariaDB, RMySQL, RPostgres, RPostgreSQL, RPresto, RSQLite, sergeant, sparklyr, withr",
      "Config/testthat/edition": "3",
      "Encoding": "UTF-8",
      "RoxygenNote": "7.3.3.9000",
      "NeedsCompilation": "no",
      "Author": "R Special Interest Group on Databases (R-SIG-DB) [aut], Hadley Wickham [aut], Kirill Müller [aut, cre] (ORCID: <https://orcid.org/0000-0002-1416-3412>), R Consortium [fnd]",
      "Maintainer": "Kirill Müller <kirill@cynkra.com>",
      "Repository": "CRAN"
    },
    "DataQualityDashboard": {
      "Package": "DataQualityDashboard",
      "Version": "2.8.9",
      "Source": "Repository",
      "Repository": "CRAN"
    },
    "DatabaseConnector": {
      "Package": "DatabaseConnector",
      "Version": "7.1.0",
      "Source": "Repository",
      "Repository": "CRAN"
    },
    "DbDiagnostics": {
      "Package": "DbDiagnostics",
      "Version": "1.5.1",
      "Source": "GitHub",
      "Type": "Package",
      "Title": "OMOP CDM Database Diagnostics Utility",
      "Date": "2022-07-22",
      "Authors@R": "c( person(\"Clair\", \"Blacketer\", , \"mblacke@its.jnj.com\", role = c(\"aut\", \"cre\")), person(\"Frank\", \"DeFalco\", role = c(\"aut\")) )",
      "Maintainer": "Clair Blacketer <mblacke@its.jnj.com>",
      "Description": "Functions for extracting profile data for an OMOP CDM database and determining if the database is appropriate for individual use cases.",
      "License": "Apache License 2.0",
      "VignetteBuilder": "knitr",
      "Depends": [
        "R (>= 3.5.0)",
        "DatabaseConnector (>= 4.0.0)",
        "ParallelLogger",
        "lubridate"
      ],
      "Imports": [
        "dplyr",
        "tidyr",
        "sqldf",
        "magrittr",
        "svDialogs",
        "SqlRender (>= 1.7.0)",
        "Achilles (>= 1.7.0)",
        "DataQualityDashboard (>= 1.4.0)",
        "CohortGenerator",
        "testthat",
        "rmarkdown",
        "Eunomia"
      ],
      "Suggests": [
        "knitr"
      ],
      "RoxygenNote": "7.2.3",
      "Roxygen": "list(markdown = TRUE)",
      "Encoding": "UTF-8",
      "Author": "Clair Blacketer [aut, cre], Frank DeFalco [aut]",
      "RemoteType": "github",
      "RemoteHost": "api.github.com",
      "RemoteUsername": "OHDSI",
      "RemoteRepo": "DbDiagnostics",
      "RemoteRef": "main",
      "RemoteSha": "6ba2494c3709f1a222b46de46e51c2d7a5c90fb5",
      "Remotes": "ohdsi/Eunomia, ohdsi/Achilles, ohdsi/DataQualityDashboard"
    },
    "Deriv": {
      "Package": "Deriv",
      "Version": "4.2.0",
      "Source": "Repository",
      "Type": "Package",
      "Title": "Symbolic Differentiation",
      "Date": "2025-06-20",
      "Authors@R": "c(person(given=\"Andrew\", family=\"Clausen\", role=\"aut\"), person(given=\"Serguei\", family=\"Sokol\", role=c(\"aut\", \"cre\"), email=\"sokol@insa-toulouse.fr\", comment = c(ORCID = \"0000-0002-5674-3327\")), person(given=\"Andreas\", family=\"Rappold\", role=\"ctb\", email=\"arappold@gmx.at\"))",
      "Description": "R-based solution for symbolic differentiation. It admits user-defined function as well as function substitution in arguments of functions to be differentiated. Some symbolic simplification is part of the work.",
      "License": "GPL (>= 3)",
      "Suggests": [
        "testthat (>= 0.11.0)"
      ],
      "BugReports": "https://github.com/sgsokol/Deriv/issues",
      "RoxygenNote": "7.3.1",
      "Imports": [
        "methods"
      ],
      "Encoding": "UTF-8",
      "NeedsCompilation": "no",
      "Author": "Andrew Clausen [aut], Serguei Sokol [aut, cre] (ORCID: <https://orcid.org/0000-0002-5674-3327>), Andreas Rappold [ctb]",
      "Maintainer": "Serguei Sokol <sokol@insa-toulouse.fr>",
      "Repository": "CRAN"
    },
    "EmpiricalCalibration": {
      "Package": "EmpiricalCalibration",
      "Version": "3.1.4",
      "Source": "Repository",
      "Repository": "CRAN"
    },
    "Eunomia": {
      "Package": "Eunomia",
      "Version": "2.1.0",
      "Source": "Repository",
      "Repository": "CRAN"
    },
    "EvidenceSynthesis": {
      "Package": "EvidenceSynthesis",
      "Version": "1.1.0",
      "Source": "Repository",
      "Repository": "CRAN"
    },
    "FeatureExtraction": {
      "Package": "FeatureExtraction",
      "Version": "3.13.0",
      "Source": "Repository",
      "Repository": "CRAN"
    },
    "Formula": {
      "Package": "Formula",
      "Version": "1.2-5",
      "Source": "Repository",
      "Date": "2023-02-23",
      "Title": "Extended Model Formulas",
      "Description": "Infrastructure for extended formulas with multiple parts on the right-hand side and/or multiple responses on the left-hand side (see <doi:10.18637/jss.v034.i01>).",
      "Authors@R": "c(person(given = \"Achim\", family = \"Zeileis\", role = c(\"aut\", \"cre\"), email = \"Achim.Zeileis@R-project.org\", comment = c(ORCID = \"0000-0003-0918-3766\")), person(given = \"Yves\", family = \"Croissant\", role = \"aut\", email = \"Yves.Croissant@univ-reunion.fr\"))",
      "Depends": [
        "R (>= 2.0.0)",
        "stats"
      ],
      "License": "GPL-2 | GPL-3",
      "NeedsCompilation": "no",
      "Author": "Achim Zeileis [aut, cre] (<https://orcid.org/0000-0003-0918-3766>), Yves Croissant [aut]",
      "Maintainer": "Achim Zeileis <Achim.Zeileis@R-project.org>",
      "Repository": "CRAN"
    },
    "HDInterval": {
      "Package": "HDInterval",
      "Version": "0.2.4",
      "Source": "Repository"
    },
    "IterativeHardThresholding": {
      "Package": "IterativeHardThresholding",
      "Version": "1.0.3",
      "Source": "Repository",
      "Repository": "CRAN"
    },
    "MASS": {
      "Package": "MASS",
      "Version": "7.3-65",
      "Source": "Repository",
      "Priority": "recommended",
      "Date": "2025-02-19",
      "Revision": "$Rev: 3681 $",
      "Depends": [
        "R (>= 4.4.0)",
        "grDevices",
        "graphics",
        "stats",
        "utils"
      ],
      "Imports": [
        "methods"
      ],
      "Suggests": [
        "lattice",
        "nlme",
        "nnet",
        "survival"
      ],
      "Authors@R": "c(person(\"Brian\", \"Ripley\", role = c(\"aut\", \"cre\", \"cph\"), email = \"Brian.Ripley@R-project.org\"), person(\"Bill\", \"Venables\", role = c(\"aut\", \"cph\")), person(c(\"Douglas\", \"M.\"), \"Bates\", role = \"ctb\"), person(\"Kurt\", \"Hornik\", role = \"trl\", comment = \"partial port ca 1998\"), person(\"Albrecht\", \"Gebhardt\", role = \"trl\", comment = \"partial port ca 1998\"), person(\"David\", \"Firth\", role = \"ctb\", comment = \"support functions for polr\"))",
      "Description": "Functions and datasets to support Venables and Ripley, \"Modern Applied Statistics with S\" (4th edition, 2002).",
      "Title": "Support Functions and Datasets for Venables and Ripley's MASS",
      "LazyData": "yes",
      "ByteCompile": "yes",
      "License": "GPL-2 | GPL-3",
      "URL": "http://www.stats.ox.ac.uk/pub/MASS4/",
      "Contact": "<MASS@stats.ox.ac.uk>",
      "NeedsCompilation": "yes",
      "Author": "Brian Ripley [aut, cre, cph], Bill Venables [aut, cph], Douglas M. Bates [ctb], Kurt Hornik [trl] (partial port ca 1998), Albrecht Gebhardt [trl] (partial port ca 1998), David Firth [ctb] (support functions for polr)",
      "Maintainer": "Brian Ripley <Brian.Ripley@R-project.org>",
      "Repository": "CRAN"
    },
    "Matrix": {
      "Package": "Matrix",
      "Version": "1.7-4",
      "Source": "Repository",
      "VersionNote": "do also bump src/version.h, inst/include/Matrix/version.h",
      "Date": "2025-08-27",
      "Priority": "recommended",
      "Title": "Sparse and Dense Matrix Classes and Methods",
      "Description": "A rich hierarchy of sparse and dense matrix classes, including general, symmetric, triangular, and diagonal matrices with numeric, logical, or pattern entries.  Efficient methods for operating on such matrices, often wrapping the 'BLAS', 'LAPACK', and 'SuiteSparse' libraries.",
      "License": "GPL (>= 2) | file LICENCE",
      "URL": "https://Matrix.R-forge.R-project.org",
      "BugReports": "https://R-forge.R-project.org/tracker/?atid=294&group_id=61",
      "Contact": "Matrix-authors@R-project.org",
      "Authors@R": "c(person(\"Douglas\", \"Bates\", role = \"aut\", comment = c(ORCID = \"0000-0001-8316-9503\")), person(\"Martin\", \"Maechler\", role = c(\"aut\", \"cre\"), email = \"mmaechler+Matrix@gmail.com\", comment = c(ORCID = \"0000-0002-8685-9910\")), person(\"Mikael\", \"Jagan\", role = \"aut\", comment = c(ORCID = \"0000-0002-3542-2938\")), person(\"Timothy A.\", \"Davis\", role = \"ctb\", comment = c(ORCID = \"0000-0001-7614-6899\", \"SuiteSparse libraries\", \"collaborators listed in dir(system.file(\\\"doc\\\", \\\"SuiteSparse\\\", package=\\\"Matrix\\\"), pattern=\\\"License\\\", full.names=TRUE, recursive=TRUE)\")), person(\"George\", \"Karypis\", role = \"ctb\", comment = c(ORCID = \"0000-0003-2753-1437\", \"METIS library\", \"Copyright: Regents of the University of Minnesota\")), person(\"Jason\", \"Riedy\", role = \"ctb\", comment = c(ORCID = \"0000-0002-4345-4200\", \"GNU Octave's condest() and onenormest()\", \"Copyright: Regents of the University of California\")), person(\"Jens\", \"Oehlschlägel\", role = \"ctb\", comment = \"initial nearPD()\"), person(\"R Core Team\", role = \"ctb\", comment = c(ROR = \"02zz1nj61\", \"base R's matrix implementation\")))",
      "Depends": [
        "R (>= 4.4)",
        "methods"
      ],
      "Imports": [
        "grDevices",
        "graphics",
        "grid",
        "lattice",
        "stats",
        "utils"
      ],
      "Suggests": [
        "MASS",
        "datasets",
        "sfsmisc",
        "tools"
      ],
      "Enhances": [
        "SparseM",
        "graph"
      ],
      "LazyData": "no",
      "LazyDataNote": "not possible, since we use data/*.R and our S4 classes",
      "BuildResaveData": "no",
      "Encoding": "UTF-8",
      "NeedsCompilation": "yes",
      "Author": "Douglas Bates [aut] (ORCID: <https://orcid.org/0000-0001-8316-9503>), Martin Maechler [aut, cre] (ORCID: <https://orcid.org/0000-0002-8685-9910>), Mikael Jagan [aut] (ORCID: <https://orcid.org/0000-0002-3542-2938>), Timothy A. Davis [ctb] (ORCID: <https://orcid.org/0000-0001-7614-6899>, SuiteSparse libraries, collaborators listed in dir(system.file(\"doc\", \"SuiteSparse\", package=\"Matrix\"), pattern=\"License\", full.names=TRUE, recursive=TRUE)), George Karypis [ctb] (ORCID: <https://orcid.org/0000-0003-2753-1437>, METIS library, Copyright: Regents of the University of Minnesota), Jason Riedy [ctb] (ORCID: <https://orcid.org/0000-0002-4345-4200>, GNU Octave's condest() and onenormest(), Copyright: Regents of the University of California), Jens Oehlschlägel [ctb] (initial nearPD()), R Core Team [ctb] (ROR: <https://ror.org/02zz1nj61>, base R's matrix implementation)",
      "Maintainer": "Martin Maechler <mmaechler+Matrix@gmail.com>",
      "Repository": "CRAN"
    },
    "MatrixModels": {
      "Package": "MatrixModels",
      "Version": "0.5-4",
      "Source": "Repository",
      "VersionNote": "Released 0.5-3 on 2023-11-06",
      "Date": "2025-03-25",
      "Title": "Modelling with Sparse and Dense Matrices",
      "Contact": "Matrix-authors@R-project.org",
      "Authors@R": "c( person(\"Douglas\", \"Bates\", role = \"aut\", email = \"bates@stat.wisc.edu\", comment = c(ORCID = \"0000-0001-8316-9503\")), person(\"Martin\", \"Maechler\", role = c(\"aut\", \"cre\"), email = \"mmaechler+Matrix@gmail.com\", comment = c(ORCID = \"0000-0002-8685-9910\")))",
      "Description": "Generalized Linear Modelling with sparse and dense 'Matrix' matrices, using modular prediction and response module classes.",
      "Depends": [
        "R (>= 3.6.0)"
      ],
      "Imports": [
        "stats",
        "methods",
        "Matrix (>= 1.6-0)",
        "Matrix(< 1.8-0)"
      ],
      "ImportsNote": "_not_yet_stats4",
      "Encoding": "UTF-8",
      "LazyLoad": "yes",
      "License": "GPL (>= 2)",
      "URL": "https://Matrix.R-forge.R-project.org/, https://r-forge.r-project.org/R/?group_id=61",
      "BugReports": "https://R-forge.R-project.org/tracker/?func=add&atid=294&group_id=61",
      "NeedsCompilation": "no",
      "Author": "Douglas Bates [aut] (<https://orcid.org/0000-0001-8316-9503>), Martin Maechler [aut, cre] (<https://orcid.org/0000-0002-8685-9910>)",
      "Maintainer": "Martin Maechler <mmaechler+Matrix@gmail.com>",
      "Repository": "CRAN"
    },
    "OhdsiReportGenerator": {
      "Package": "OhdsiReportGenerator",
      "Version": "2.2.0",
      "Source": "Repository",
      "Repository": "CRAN"
    },
    "OhdsiShinyAppBuilder": {
      "Package": "OhdsiShinyAppBuilder",
      "Version": "1.0.0",
      "Source": "Repository",
      "Repository": "CRAN"
    },
    "OhdsiShinyModules": {
      "Package": "OhdsiShinyModules",
      "Version": "3.5.1",
      "Source": "GitHub",
      "RemoteType": "github",
      "RemoteHost": "api.github.com",
      "RemoteUsername": "ohdsi",
      "RemoteRepo": "OhdsiShinyModules",
      "RemoteRef": "v3.5.1",
      "RemoteSha": "711ac0a5720d8de7e655dcdf81cbaeadaca271c5"
    },
    "PKI": {
      "Package": "PKI",
      "Version": "0.1-15",
      "Source": "Repository",
      "Title": "Public Key Infrastucture for R Based on the X.509 Standard",
      "Authors@R": "person(\"Simon\", \"Urbanek\", role=c(\"aut\",\"cre\",\"cph\"), email=\"Simon.Urbanek@r-project.org\", comment=c(\"https://urbanek.nz\", ORCID=\"0000-0003-2297-1732\"))",
      "Maintainer": "Simon Urbanek <Simon.Urbanek@r-project.org>",
      "Depends": [
        "R (>= 2.9.0)",
        "base64enc"
      ],
      "Enhances": [
        "gmp"
      ],
      "Description": "Public Key Infrastucture functions such as verifying certificates, RSA encription and signing which can be used to build PKI infrastructure and perform cryptographic tasks.",
      "License": "GPL-2 | GPL-3 | file LICENSE",
      "URL": "http://www.rforge.net/PKI",
      "SystemRequirements": "OpenSSL library and headers (openssl-dev or similar)",
      "NeedsCompilation": "yes",
      "Author": "Simon Urbanek [aut, cre, cph] (https://urbanek.nz, ORCID: <https://orcid.org/0000-0003-2297-1732>)",
      "Repository": "CRAN"
    },
    "PRROC": {
      "Package": "PRROC",
      "Version": "1.4",
      "Source": "Repository",
      "Type": "Package",
      "Title": "Precision-Recall and ROC Curves for Weighted and Unweighted Data",
      "Date": "2025-03-15",
      "Authors@R": "c(person(given = \"Jan\", family = \"Grau\", role = c(\"aut\", \"cre\"), email = \"grau@informatik.uni-halle.de\"), person(given = \"Jens\", family = \"Keilwagen\", role = \"aut\"))",
      "Description": "Computes the areas under the precision-recall (PR) and ROC curve for weighted (e.g., soft-labeled) and unweighted data. In contrast to other implementations, the interpolation between points of the PR curve is done by a non-linear piecewise function. In addition to the areas under the curves, the curves themselves can also be computed and plotted by a specific S3-method. References: Davis and Goadrich (2006) <doi:10.1145/1143844.1143874>; Keilwagen et al. (2014) <doi:10.1371/journal.pone.0092209>; Grau et al. (2015) <doi:10.1093/bioinformatics/btv153>.",
      "License": "GPL-3",
      "Suggests": [
        "testthat",
        "ggplot2",
        "ROCR"
      ],
      "Depends": [
        "rlang"
      ],
      "NeedsCompilation": "no",
      "Author": "Jan Grau [aut, cre], Jens Keilwagen [aut]",
      "Maintainer": "Jan Grau <grau@informatik.uni-halle.de>",
      "Repository": "CRAN"
    },
    "ParallelLogger": {
      "Package": "ParallelLogger",
      "Version": "3.5.1",
      "Source": "Repository",
      "Repository": "CRAN"
    },
    "PatientLevelPrediction": {
      "Package": "PatientLevelPrediction",
      "Version": "6.6.0",
      "Source": "Repository",
      "Repository": "CRAN"
    },
    "PheValuator": {
      "Package": "PheValuator",
      "Version": "2.2.16",
      "Source": "GitHub",
      "RemoteType": "github",
      "RemoteHost": "api.github.com",
      "RemoteUsername": "ohdsi",
      "RemoteRepo": "PheValuator",
      "RemoteRef": "v2.2.16",
      "RemoteSha": "ad75919e51bba96b7a198c136aa9829529c391ab"
    },
    "ProtocolGenerator": {
      "Package": "ProtocolGenerator",
      "Version": "1.0.0",
      "Source": "GitHub",
      "Type": "Package",
      "Title": "Generate HTML OHDSI study protocols",
      "Date": "2025-4-9",
      "Authors@R": "c( person(\"Jenna\", \"Reps\", email = \"jreps@its.jnj.com\", role = c(\"aut\", \"cre\")) )",
      "Maintainer": "Jenna Reps <jreps@its.jnj.com>",
      "Description": "Generate OHDSI study protocols in HTML format from a json specification.",
      "License": "Apache License 2.0",
      "URL": "https://ohdsi.github.io/ProtocolGenerator, https://github.com/OHDSI/ProtocolGenerator",
      "BugReports": "https://github.com/OHDSI/ProtocolGenerator/issues",
      "VignetteBuilder": "knitr",
      "Depends": [
        "R (>= 3.3.0)"
      ],
      "Imports": [
        "dplyr",
        "jsonlite",
        "quarto",
        "reactable",
        "rlang",
        "ROhdsiWebApi",
        "shiny"
      ],
      "Suggests": [
        "Characterization",
        "CohortIncidence",
        "CohortMethod",
        "Cyclops",
        "keyring",
        "knitr",
        "markdown",
        "ParallelLogger",
        "PatientLevelPrediction",
        "remotes",
        "rmarkdown",
        "SelfControlledCaseSeries",
        "testthat"
      ],
      "RoxygenNote": "7.3.2",
      "Encoding": "UTF-8",
      "Author": "Jenna Reps [aut, cre]",
      "RemoteType": "github",
      "RemoteHost": "api.github.com",
      "RemoteUsername": "OHDSI",
      "RemoteRepo": "ProtocolGenerator",
      "RemoteRef": "main",
      "RemoteSha": "078d967a163f052383800db4dd02de200bf44c36",
      "Remotes": "ohdsi/ROhdsiWebApi, ohdsi/CohortIncidence, ohdsi/CohortMethod, ohdsi/SelfControlledCaseSeries"
    },
    "R.methodsS3": {
      "Package": "R.methodsS3",
      "Version": "1.8.2",
      "Source": "Repository"
    },
    "R.oo": {
      "Package": "R.oo",
      "Version": "1.27.1",
      "Source": "Repository"
    },
    "R.utils": {
      "Package": "R.utils",
      "Version": "2.13.0",
      "Source": "Repository"
    },
    "R6": {
      "Package": "R6",
      "Version": "2.6.1",
      "Source": "Repository",
      "Title": "Encapsulated Classes with Reference Semantics",
      "Authors@R": "c( person(\"Winston\", \"Chang\", , \"winston@posit.co\", role = c(\"aut\", \"cre\")), person(\"Posit Software, PBC\", role = c(\"cph\", \"fnd\")) )",
      "Description": "Creates classes with reference semantics, similar to R's built-in reference classes. Compared to reference classes, R6 classes are simpler and lighter-weight, and they are not built on S4 classes so they do not require the methods package. These classes allow public and private members, and they support inheritance, even when the classes are defined in different packages.",
      "License": "MIT + file LICENSE",
      "URL": "https://r6.r-lib.org, https://github.com/r-lib/R6",
      "BugReports": "https://github.com/r-lib/R6/issues",
      "Depends": [
        "R (>= 3.6)"
      ],
      "Suggests": [
        "lobstr",
        "testthat (>= 3.0.0)"
      ],
      "Config/Needs/website": "tidyverse/tidytemplate, ggplot2, microbenchmark, scales",
      "Config/testthat/edition": "3",
      "Encoding": "UTF-8",
      "RoxygenNote": "7.3.2",
      "NeedsCompilation": "no",
      "Author": "Winston Chang [aut, cre], Posit Software, PBC [cph, fnd]",
      "Maintainer": "Winston Chang <winston@posit.co>",
      "Repository": "CRAN"
    },
    "RColorBrewer": {
      "Package": "RColorBrewer",
      "Version": "1.1-3",
      "Source": "Repository",
      "Date": "2022-04-03",
      "Title": "ColorBrewer Palettes",
      "Authors@R": "c(person(given = \"Erich\", family = \"Neuwirth\", role = c(\"aut\", \"cre\"), email = \"erich.neuwirth@univie.ac.at\"))",
      "Author": "Erich Neuwirth [aut, cre]",
      "Maintainer": "Erich Neuwirth <erich.neuwirth@univie.ac.at>",
      "Depends": [
        "R (>= 2.0.0)"
      ],
      "Description": "Provides color schemes for maps (and other graphics) designed by Cynthia Brewer as described at http://colorbrewer2.org.",
      "License": "Apache License 2.0",
      "NeedsCompilation": "no",
      "Repository": "CRAN"
    },
    "RJSONIO": {
      "Package": "RJSONIO",
      "Version": "2.0.0",
      "Source": "Repository",
      "Title": "Serialize R Objects to JSON, JavaScript Object Notation",
      "Description": "This is a package that allows conversion to and from  data in Javascript object notation (JSON) format. This allows R objects to be inserted into Javascript/ECMAScript/ActionScript code and allows R programmers to read and convert JSON content to R objects. This is an alternative to rjson package. Originally, that was too slow for converting large R objects to JSON and was not extensible.  rjson's performance is now similar to this package, and perhaps slightly faster in some cases. This package uses methods and is readily extensible by defining methods for different classes,  vectorized operations, and C code and callbacks to R functions for deserializing JSON objects to R.  The two packages intentionally share the same basic interface. This package (RJSONIO) has many additional options to allow customizing the generation and processing of JSON content. This package uses libjson rather than implementing yet another JSON parser. The aim is to support other general projects by building on their work, providing feedback and benefit from their ongoing development.",
      "Note": "See http://www.json.org/JSON_checker/test.zip for tests. We now use code from the libjson project (http://libjson.sourceforge.net).",
      "License": "BSD_3_clause + file LICENSE",
      "Imports": [
        "methods"
      ],
      "Authors@R": "c(person(\"Yaoxiang Li\", role = c(\"aut\", 'ctb', 'cre'), email = \"liyaoxiang@outlook.com\", comment = c(ORCID = \"0000-0001-9200-1016\")), person(\"CRAN Team\", role = \"aut\", email = \"CRAN@r-project.org\"), person(\"Duncan\", \"Temple Lang\", role = \"aut\", email = \"duncan@r-project.org\", comment = c(ORCID = \"0000-0003-0159-1546\")), person(\"Jonathan\", \"Wallace\", role = \"aut\", comment = \"aka ninja9578, author of included libjson sources\"))",
      "Collate": "readJSON.R asVars.R isValid.R json.R simpleHandler.R stream.R",
      "Biarch": "true",
      "NeedsCompilation": "yes",
      "RoxygenNote": "7.3.2",
      "Encoding": "UTF-8",
      "Author": "Yaoxiang Li [aut, ctb, cre] (<https://orcid.org/0000-0001-9200-1016>), CRAN Team [aut], Duncan Temple Lang [aut] (<https://orcid.org/0000-0003-0159-1546>), Jonathan Wallace [aut] (aka ninja9578, author of included libjson sources)",
      "Maintainer": "Yaoxiang Li <liyaoxiang@outlook.com>",
      "Repository": "CRAN"
    },
    "ROhdsiWebApi": {
      "Package": "ROhdsiWebApi",
      "Version": "1.3.3",
      "Source": "GitHub",
      "RemoteType": "github",
      "RemoteHost": "api.github.com",
      "RemoteUsername": "OHDSI",
      "RemoteRepo": "ROhdsiWebApi",
      "RemoteRef": "v1.3.3",
      "RemoteSha": "455c81633de6d68dcd675ddb31f471c66e8fa332"
    },
    "RSQLite": {
      "Package": "RSQLite",
      "Version": "2.4.6",
      "Source": "Repository",
      "Title": "SQLite Interface for R",
      "Date": "2026-02-05",
      "Authors@R": "c( person(\"Kirill\", \"Müller\", , \"kirill@cynkra.com\", role = c(\"aut\", \"cre\"), comment = c(ORCID = \"0000-0002-1416-3412\")), person(\"Hadley\", \"Wickham\", role = \"aut\"), person(c(\"David\", \"A.\"), \"James\", role = \"aut\"), person(\"Seth\", \"Falcon\", role = \"aut\"), person(\"D. Richard\", \"Hipp\", role = \"ctb\", comment = \"for the included SQLite sources\"), person(\"Dan\", \"Kennedy\", role = \"ctb\", comment = \"for the included SQLite sources\"), person(\"Joe\", \"Mistachkin\", role = \"ctb\", comment = \"for the included SQLite sources\"), person(, \"SQLite Authors\", role = \"ctb\", comment = \"for the included SQLite sources\"), person(\"Liam\", \"Healy\", role = \"ctb\", comment = \"for the included SQLite sources\"), person(\"R Consortium\", role = \"fnd\"), person(, \"RStudio\", role = \"cph\") )",
      "Description": "Embeds the SQLite database engine in R and provides an interface compliant with the DBI package. The source for the SQLite engine (version 3.51.2) and for various extensions is included. System libraries will never be consulted because this package relies on static linking for the plugins it includes; this also ensures a consistent experience across all installations.",
      "License": "LGPL (>= 2.1)",
      "URL": "https://rsqlite.r-dbi.org, https://github.com/r-dbi/RSQLite",
      "BugReports": "https://github.com/r-dbi/RSQLite/issues",
      "Depends": [
        "R (>= 3.1.0)"
      ],
      "Imports": [
        "bit64",
        "blob (>= 1.2.0)",
        "DBI (>= 1.2.0)",
        "memoise",
        "methods",
        "pkgconfig",
        "rlang"
      ],
      "Suggests": [
        "callr",
        "cli",
        "DBItest (>= 1.8.0)",
        "decor",
        "gert",
        "gh",
        "hms",
        "knitr",
        "magrittr",
        "rmarkdown",
        "rvest",
        "testthat (>= 3.0.0)",
        "withr",
        "xml2"
      ],
      "LinkingTo": [
        "cpp11 (>= 0.4.0)"
      ],
      "VignetteBuilder": "knitr",
      "Config/Needs/website": "r-dbi/dbitemplate",
      "Config/autostyle/scope": "line_breaks",
      "Config/autostyle/strict": "false",
      "Config/testthat/edition": "3",
      "Encoding": "UTF-8",
      "RoxygenNote": "7.3.3.9000",
      "Collate": "'SQLiteConnection.R' 'SQLKeywords_SQLiteConnection.R' 'SQLiteDriver.R' 'SQLite.R' 'SQLiteResult.R' 'coerce.R' 'compatRowNames.R' 'copy.R' 'cpp11.R' 'datasetsDb.R' 'dbAppendTable_SQLiteConnection.R' 'dbBeginTransaction.R' 'dbBegin_SQLiteConnection.R' 'dbBind_SQLiteResult.R' 'dbClearResult_SQLiteResult.R' 'dbColumnInfo_SQLiteResult.R' 'dbCommit_SQLiteConnection.R' 'dbConnect_SQLiteConnection.R' 'dbConnect_SQLiteDriver.R' 'dbDataType_SQLiteConnection.R' 'dbDataType_SQLiteDriver.R' 'dbDisconnect_SQLiteConnection.R' 'dbExistsTable_SQLiteConnection_Id.R' 'dbExistsTable_SQLiteConnection_character.R' 'dbFetch_SQLiteResult.R' 'dbGetException_SQLiteConnection.R' 'dbGetInfo_SQLiteConnection.R' 'dbGetInfo_SQLiteDriver.R' 'dbGetPreparedQuery.R' 'dbGetPreparedQuery_SQLiteConnection_character_data.frame.R' 'dbGetRowCount_SQLiteResult.R' 'dbGetRowsAffected_SQLiteResult.R' 'dbGetStatement_SQLiteResult.R' 'dbHasCompleted_SQLiteResult.R' 'dbIsValid_SQLiteConnection.R' 'dbIsValid_SQLiteDriver.R' 'dbIsValid_SQLiteResult.R' 'dbListResults_SQLiteConnection.R' 'dbListTables_SQLiteConnection.R' 'dbQuoteIdentifier_SQLiteConnection_SQL.R' 'dbQuoteIdentifier_SQLiteConnection_character.R' 'dbReadTable_SQLiteConnection_character.R' 'dbRemoveTable_SQLiteConnection_character.R' 'dbRollback_SQLiteConnection.R' 'dbSendPreparedQuery.R' 'dbSendPreparedQuery_SQLiteConnection_character_data.frame.R' 'dbSendQuery_SQLiteConnection_character.R' 'dbUnloadDriver_SQLiteDriver.R' 'dbUnquoteIdentifier_SQLiteConnection_SQL.R' 'dbWriteTable_SQLiteConnection_character_character.R' 'dbWriteTable_SQLiteConnection_character_data.frame.R' 'db_bind.R' 'deprecated.R' 'export.R' 'fetch_SQLiteResult.R' 'import-standalone-check_suggested.R' 'import-standalone-purrr.R' 'initExtension.R' 'initRegExp.R' 'isSQLKeyword_SQLiteConnection_character.R' 'make.db.names_SQLiteConnection_character.R' 'pkgconfig.R' 'show_SQLiteConnection.R' 'sqlData_SQLiteConnection.R' 'table.R' 'transactions.R' 'utils.R' 'version.R' 'zzz.R'",
      "NeedsCompilation": "yes",
      "Author": "Kirill Müller [aut, cre] (ORCID: <https://orcid.org/0000-0002-1416-3412>), Hadley Wickham [aut], David A. James [aut], Seth Falcon [aut], D. Richard Hipp [ctb] (for the included SQLite sources), Dan Kennedy [ctb] (for the included SQLite sources), Joe Mistachkin [ctb] (for the included SQLite sources), SQLite Authors [ctb] (for the included SQLite sources), Liam Healy [ctb] (for the included SQLite sources), R Consortium [fnd], RStudio [cph]",
      "Maintainer": "Kirill Müller <kirill@cynkra.com>",
      "Repository": "CRAN"
    },
    "Rcpp": {
      "Package": "Rcpp",
      "Version": "1.1.1",
      "Source": "Repository",
      "Title": "Seamless R and C++ Integration",
      "Date": "2026-01-07",
      "Authors@R": "c(person(\"Dirk\", \"Eddelbuettel\", role = c(\"aut\", \"cre\"), email = \"edd@debian.org\", comment = c(ORCID = \"0000-0001-6419-907X\")), person(\"Romain\", \"Francois\", role = \"aut\", comment = c(ORCID = \"0000-0002-2444-4226\")), person(\"JJ\", \"Allaire\", role = \"aut\", comment = c(ORCID = \"0000-0003-0174-9868\")), person(\"Kevin\", \"Ushey\", role = \"aut\", comment = c(ORCID = \"0000-0003-2880-7407\")), person(\"Qiang\", \"Kou\", role = \"aut\", comment = c(ORCID = \"0000-0001-6786-5453\")), person(\"Nathan\", \"Russell\", role = \"aut\"), person(\"Iñaki\", \"Ucar\", role = \"aut\", comment = c(ORCID = \"0000-0001-6403-5550\")), person(\"Doug\", \"Bates\", role = \"aut\", comment = c(ORCID = \"0000-0001-8316-9503\")), person(\"John\", \"Chambers\", role = \"aut\"))",
      "Description": "The 'Rcpp' package provides R functions as well as C++ classes which offer a seamless integration of R and C++. Many R data types and objects can be mapped back and forth to C++ equivalents which facilitates both writing of new code as well as easier integration of third-party libraries. Documentation about 'Rcpp' is provided by several vignettes included in this package, via the 'Rcpp Gallery' site at <https://gallery.rcpp.org>, the paper by Eddelbuettel and Francois (2011, <doi:10.18637/jss.v040.i08>), the book by Eddelbuettel (2013, <doi:10.1007/978-1-4614-6868-4>) and the paper by Eddelbuettel and Balamuta (2018, <doi:10.1080/00031305.2017.1375990>); see 'citation(\"Rcpp\")' for details.",
      "Depends": [
        "R (>= 3.5.0)"
      ],
      "Imports": [
        "methods",
        "utils"
      ],
      "Suggests": [
        "tinytest",
        "inline",
        "rbenchmark",
        "pkgKitten (>= 0.1.2)"
      ],
      "URL": "https://www.rcpp.org, https://dirk.eddelbuettel.com/code/rcpp.html, https://github.com/RcppCore/Rcpp",
      "License": "GPL (>= 2)",
      "BugReports": "https://github.com/RcppCore/Rcpp/issues",
      "MailingList": "rcpp-devel@lists.r-forge.r-project.org",
      "RoxygenNote": "6.1.1",
      "Encoding": "UTF-8",
      "VignetteBuilder": "Rcpp",
      "NeedsCompilation": "yes",
      "Author": "Dirk Eddelbuettel [aut, cre] (ORCID: <https://orcid.org/0000-0001-6419-907X>), Romain Francois [aut] (ORCID: <https://orcid.org/0000-0002-2444-4226>), JJ Allaire [aut] (ORCID: <https://orcid.org/0000-0003-0174-9868>), Kevin Ushey [aut] (ORCID: <https://orcid.org/0000-0003-2880-7407>), Qiang Kou [aut] (ORCID: <https://orcid.org/0000-0001-6786-5453>), Nathan Russell [aut], Iñaki Ucar [aut] (ORCID: <https://orcid.org/0000-0001-6403-5550>), Doug Bates [aut] (ORCID: <https://orcid.org/0000-0001-8316-9503>), John Chambers [aut]",
      "Maintainer": "Dirk Eddelbuettel <edd@debian.org>",
      "Repository": "CRAN"
    },
    "RcppArmadillo": {
      "Package": "RcppArmadillo",
      "Version": "15.2.4-1",
      "Source": "Repository",
      "Type": "Package",
      "Title": "'Rcpp' Integration for the 'Armadillo' Templated Linear Algebra Library",
      "Date": "2026-03-17",
      "Authors@R": "c(person(\"Dirk\", \"Eddelbuettel\", role = c(\"aut\", \"cre\"), email = \"edd@debian.org\", comment = c(ORCID = \"0000-0001-6419-907X\")), person(\"Romain\", \"Francois\", role = \"aut\", comment = c(ORCID = \"0000-0002-2444-4226\")), person(\"Doug\", \"Bates\", role = \"aut\", comment = c(ORCID = \"0000-0001-8316-9503\")), person(\"Binxiang\", \"Ni\", role = \"aut\"), person(\"Conrad\", \"Sanderson\", role = \"aut\", comment = c(ORCID = \"0000-0002-0049-4501\")))",
      "Description": "'Armadillo' is a templated C++ linear algebra library aiming towards a good balance between speed and ease of use. It provides high-level syntax and functionality deliberately similar to Matlab. It is useful for algorithm development directly in C++, or quick conversion of research code into production environments. It provides efficient classes for vectors, matrices and cubes where dense and sparse matrices are supported. Integer, floating point and complex numbers are supported. A sophisticated expression evaluator (based on template meta-programming) automatically combines several operations to increase speed and efficiency. Dynamic evaluation automatically chooses optimal code paths based on detected matrix structures. Matrix decompositions are provided through integration with LAPACK, or one of its high performance drop-in replacements (such as 'MKL' or 'OpenBLAS'). It can automatically use 'OpenMP' multi-threading (parallelisation) to speed up computationally expensive operations. . The 'RcppArmadillo' package includes the header files from the 'Armadillo' library; users do not need to install 'Armadillo' itself in order to use 'RcppArmadillo'. Starting from release 15.0.0, the minimum compilation standard is C++14 so 'Armadillo' version 14.6.3 is included as a fallback when an R package forces the C++11 standard. Package authors should set a '#define' to select the 'current' version, or select the 'legacy' version (also chosen as default) if they must. See 'GitHub issue #475' for details. . Since release 7.800.0, 'Armadillo' is licensed under Apache License 2; previous releases were under licensed as MPL 2.0 from version 3.800.0 onwards and LGPL-3 prior to that; 'RcppArmadillo' (the 'Rcpp' bindings/bridge to Armadillo) is licensed under the GNU GPL version 2 or later, as is the rest of 'Rcpp'.",
      "License": "GPL (>= 2)",
      "LazyLoad": "yes",
      "Depends": [
        "R (>= 3.3.0)"
      ],
      "LinkingTo": [
        "Rcpp"
      ],
      "Imports": [
        "Rcpp (>= 1.0.12)",
        "stats",
        "utils",
        "methods"
      ],
      "Suggests": [
        "tinytest",
        "Matrix (>= 1.3.0)",
        "pkgKitten",
        "reticulate",
        "slam"
      ],
      "URL": "https://github.com/RcppCore/RcppArmadillo, https://dirk.eddelbuettel.com/code/rcpp.armadillo.html",
      "BugReports": "https://github.com/RcppCore/RcppArmadillo/issues",
      "RoxygenNote": "6.0.1",
      "NeedsCompilation": "yes",
      "Author": "Dirk Eddelbuettel [aut, cre] (ORCID: <https://orcid.org/0000-0001-6419-907X>), Romain Francois [aut] (ORCID: <https://orcid.org/0000-0002-2444-4226>), Doug Bates [aut] (ORCID: <https://orcid.org/0000-0001-8316-9503>), Binxiang Ni [aut], Conrad Sanderson [aut] (ORCID: <https://orcid.org/0000-0002-0049-4501>)",
      "Maintainer": "Dirk Eddelbuettel <edd@debian.org>",
      "Repository": "CRAN"
    },
    "RcppEigen": {
      "Package": "RcppEigen",
      "Version": "0.3.4.0.2",
      "Source": "Repository",
      "Type": "Package",
      "Title": "'Rcpp' Integration for the 'Eigen' Templated Linear Algebra Library",
      "Date": "2024-08-23",
      "Authors@R": "c(person(\"Doug\", \"Bates\", role = \"aut\", comment = c(ORCID = \"0000-0001-8316-9503\")), person(\"Dirk\", \"Eddelbuettel\", role = c(\"aut\", \"cre\"), email = \"edd@debian.org\", comment = c(ORCID = \"0000-0001-6419-907X\")), person(\"Romain\", \"Francois\", role = \"aut\", comment = c(ORCID = \"0000-0002-2444-4226\")), person(\"Yixuan\", \"Qiu\", role = \"aut\", comment = c(ORCID = \"0000-0003-0109-6692\")), person(\"Authors of\", \"Eigen\", role = \"cph\", comment = \"Authorship and copyright in included Eigen library as detailed in inst/COPYRIGHTS\"))",
      "Copyright": "See the file COPYRIGHTS for various Eigen copyright details",
      "Description": "R and 'Eigen' integration using 'Rcpp'. 'Eigen' is a C++ template library for linear algebra: matrices, vectors, numerical solvers and related algorithms.  It supports dense and sparse matrices on integer, floating point and complex numbers, decompositions of such matrices, and solutions of linear systems. Its performance on many algorithms is comparable with some of the best implementations based on 'Lapack' and level-3 'BLAS'. The 'RcppEigen' package includes the header files from the 'Eigen' C++ template library. Thus users do not need to install 'Eigen' itself in order to use 'RcppEigen'. Since version 3.1.1, 'Eigen' is licensed under the Mozilla Public License (version 2); earlier version were licensed under the GNU LGPL version 3 or later. 'RcppEigen' (the 'Rcpp' bindings/bridge to 'Eigen') is licensed under the GNU GPL version 2 or later, as is the rest of 'Rcpp'.",
      "License": "GPL (>= 2) | file LICENSE",
      "LazyLoad": "yes",
      "Depends": [
        "R (>= 3.6.0)"
      ],
      "LinkingTo": [
        "Rcpp"
      ],
      "Imports": [
        "Rcpp (>= 0.11.0)",
        "stats",
        "utils"
      ],
      "Suggests": [
        "Matrix",
        "inline",
        "tinytest",
        "pkgKitten",
        "microbenchmark"
      ],
      "URL": "https://github.com/RcppCore/RcppEigen, https://dirk.eddelbuettel.com/code/rcpp.eigen.html",
      "BugReports": "https://github.com/RcppCore/RcppEigen/issues",
      "NeedsCompilation": "yes",
      "Author": "Doug Bates [aut] (<https://orcid.org/0000-0001-8316-9503>), Dirk Eddelbuettel [aut, cre] (<https://orcid.org/0000-0001-6419-907X>), Romain Francois [aut] (<https://orcid.org/0000-0002-2444-4226>), Yixuan Qiu [aut] (<https://orcid.org/0000-0003-0109-6692>), Authors of Eigen [cph] (Authorship and copyright in included Eigen library as detailed in inst/COPYRIGHTS)",
      "Maintainer": "Dirk Eddelbuettel <edd@debian.org>",
      "Repository": "CRAN"
    },
    "RcppTOML": {
      "Package": "RcppTOML",
      "Version": "0.2.3",
      "Source": "Repository",
      "Type": "Package",
      "Title": "'Rcpp' Bindings to Parser for \"Tom's Obvious Markup Language\"",
      "Date": "2025-03-08",
      "Authors@R": "c(person(\"Dirk\", \"Eddelbuettel\", role = c(\"aut\", \"cre\"), email = \"edd@debian.org\", comment = c(ORCID = \"0000-0001-6419-907X\")), person(\"Mark\", \"Gillard\", role = \"aut\", comment = \"Author of 'toml++' header library\"))",
      "Description": "The configuration format defined by 'TOML' (which expands to \"Tom's Obvious Markup Language\") specifies an excellent format (described at <https://toml.io/en/>) suitable for both human editing as well as the common uses of a machine-readable format. This package uses 'Rcpp' to connect to the 'toml++' parser written by Mark Gillard to R.",
      "SystemRequirements": "A C++17 compiler",
      "BugReports": "https://github.com/eddelbuettel/rcpptoml/issues",
      "URL": "http://dirk.eddelbuettel.com/code/rcpp.toml.html",
      "Imports": [
        "Rcpp (>= 1.0.8)"
      ],
      "Depends": [
        "R (>= 3.3.0)"
      ],
      "LinkingTo": [
        "Rcpp"
      ],
      "Suggests": [
        "tinytest"
      ],
      "License": "GPL (>= 2)",
      "NeedsCompilation": "yes",
      "Author": "Dirk Eddelbuettel [aut, cre] (<https://orcid.org/0000-0001-6419-907X>), Mark Gillard [aut] (Author of 'toml++' header library)",
      "Maintainer": "Dirk Eddelbuettel <edd@debian.org>",
      "Repository": "CRAN"
    },
    "Rdpack": {
      "Package": "Rdpack",
      "Version": "2.6.6",
      "Source": "Repository",
      "Type": "Package",
      "Title": "Update and Manipulate Rd Documentation Objects",
      "Authors@R": "c( person(given = c(\"Georgi\", \"N.\"), family = \"Boshnakov\",  role = c(\"aut\", \"cre\"),  email = \"georgi.boshnakov@manchester.ac.uk\", comment = c(ORCID = \"0000-0003-2839-346X\")), person(given = \"Duncan\",  family = \"Murdoch\",  role = \"ctb\", email = \"murdoch.duncan@gmail.com\") )",
      "Description": "Functions for manipulation of R documentation objects, including functions reprompt() and ereprompt() for updating 'Rd' documentation for functions, methods and classes; 'Rd' macros for citations and import of references from 'bibtex' files for use in 'Rd' files and 'roxygen2' comments; 'Rd' macros for evaluating and inserting snippets of 'R' code and the results of its evaluation or creating graphics on the fly; and many functions for manipulation of references and Rd files.",
      "URL": "https://geobosh.github.io/Rdpack/ (doc), https://CRAN.R-project.org/package=Rdpack",
      "BugReports": "https://github.com/GeoBosh/Rdpack/issues",
      "Depends": [
        "R (>= 2.15.0)",
        "methods"
      ],
      "Imports": [
        "tools",
        "utils",
        "rbibutils (> 2.4)"
      ],
      "Suggests": [
        "grDevices",
        "testthat",
        "rstudioapi",
        "rprojroot",
        "gbRd"
      ],
      "License": "GPL (>= 2)",
      "LazyLoad": "yes",
      "Encoding": "UTF-8",
      "RoxygenNote": "7.1.1",
      "NeedsCompilation": "no",
      "Author": "Georgi N. Boshnakov [aut, cre] (ORCID: <https://orcid.org/0000-0003-2839-346X>), Duncan Murdoch [ctb]",
      "Maintainer": "Georgi N. Boshnakov <georgi.boshnakov@manchester.ac.uk>",
      "Repository": "CRAN"
    },
    "ResultModelManager": {
      "Package": "ResultModelManager",
      "Version": "0.6.2",
      "Source": "Repository",
      "Repository": "CRAN"
    },
    "S7": {
      "Package": "S7",
      "Version": "0.2.1",
      "Source": "Repository",
      "Title": "An Object Oriented System Meant to Become a Successor to S3 and S4",
      "Authors@R": "c( person(\"Object-Oriented Programming Working Group\", role = \"cph\"), person(\"Davis\", \"Vaughan\", role = \"aut\"), person(\"Jim\", \"Hester\", role = \"aut\", comment = c(ORCID = \"0000-0002-2739-7082\")), person(\"Tomasz\", \"Kalinowski\", role = \"aut\"), person(\"Will\", \"Landau\", role = \"aut\"), person(\"Michael\", \"Lawrence\", role = \"aut\"), person(\"Martin\", \"Maechler\", role = \"aut\", comment = c(ORCID = \"0000-0002-8685-9910\")), person(\"Luke\", \"Tierney\", role = \"aut\"), person(\"Hadley\", \"Wickham\", , \"hadley@posit.co\", role = c(\"aut\", \"cre\"), comment = c(ORCID = \"0000-0003-4757-117X\")) )",
      "Description": "A new object oriented programming system designed to be a successor to S3 and S4. It includes formal class, generic, and method specification, and a limited form of multiple dispatch. It has been designed and implemented collaboratively by the R Consortium Object-Oriented Programming Working Group, which includes representatives from R-Core, 'Bioconductor', 'Posit'/'tidyverse', and the wider R community.",
      "License": "MIT + file LICENSE",
      "URL": "https://rconsortium.github.io/S7/, https://github.com/RConsortium/S7",
      "BugReports": "https://github.com/RConsortium/S7/issues",
      "Depends": [
        "R (>= 3.5.0)"
      ],
      "Imports": [
        "utils"
      ],
      "Suggests": [
        "bench",
        "callr",
        "covr",
        "knitr",
        "methods",
        "rmarkdown",
        "testthat (>= 3.2.0)",
        "tibble"
      ],
      "VignetteBuilder": "knitr",
      "Config/build/compilation-database": "true",
      "Config/Needs/website": "sloop",
      "Config/testthat/edition": "3",
      "Config/testthat/parallel": "TRUE",
      "Config/testthat/start-first": "external-generic",
      "Encoding": "UTF-8",
      "RoxygenNote": "7.3.3",
      "NeedsCompilation": "yes",
      "Author": "Object-Oriented Programming Working Group [cph], Davis Vaughan [aut], Jim Hester [aut] (ORCID: <https://orcid.org/0000-0002-2739-7082>), Tomasz Kalinowski [aut], Will Landau [aut], Michael Lawrence [aut], Martin Maechler [aut] (ORCID: <https://orcid.org/0000-0002-8685-9910>), Luke Tierney [aut], Hadley Wickham [aut, cre] (ORCID: <https://orcid.org/0000-0003-4757-117X>)",
      "Maintainer": "Hadley Wickham <hadley@posit.co>",
      "Repository": "CRAN"
    },
    "SelfControlledCaseSeries": {
      "Package": "SelfControlledCaseSeries",
      "Version": "6.1.5",
      "Source": "Repository",
      "Repository": "CRAN"
    },
    "SparseM": {
      "Package": "SparseM",
      "Version": "1.84-2",
      "Source": "Repository",
      "Authors@R": "c( person(\"Roger\", \"Koenker\",  role = c(\"cre\",\"aut\"), email =  \"rkoenker@uiuc.edu\"), person(c(\"Pin\", \"Tian\"), \"Ng\",  role = c(\"ctb\"), comment = \"Contributions to Sparse QR code\", email =  \"pin.ng@nau.edu\") , person(\"Yousef\", \"Saad\",  role = c(\"ctb\"), comment = \"author of sparskit2\") , person(\"Ben\", \"Shaby\", role = c(\"ctb\"), comment = \"author of chol2csr\") , person(\"Martin\", \"Maechler\", role = \"ctb\", comment = c(\"chol() tweaks; S4\", ORCID = \"0000-0002-8685-9910\")) )",
      "Maintainer": "Roger Koenker <rkoenker@uiuc.edu>",
      "Depends": [
        "R (>= 2.15)",
        "methods"
      ],
      "Imports": [
        "graphics",
        "stats",
        "utils"
      ],
      "VignetteBuilder": "knitr",
      "Suggests": [
        "knitr"
      ],
      "Description": "Some basic linear algebra functionality for sparse matrices is provided:  including Cholesky decomposition and backsolving as well as standard R subsetting and Kronecker products.",
      "License": "GPL (>= 2)",
      "Title": "Sparse Linear Algebra",
      "URL": "http://www.econ.uiuc.edu/~roger/research/sparse/sparse.html",
      "NeedsCompilation": "yes",
      "Author": "Roger Koenker [cre, aut], Pin Tian Ng [ctb] (Contributions to Sparse QR code), Yousef Saad [ctb] (author of sparskit2), Ben Shaby [ctb] (author of chol2csr), Martin Maechler [ctb] (chol() tweaks; S4, <https://orcid.org/0000-0002-8685-9910>)",
      "Repository": "CRAN"
    },
    "SqlRender": {
      "Package": "SqlRender",
      "Version": "1.19.5",
      "Source": "Repository",
      "Repository": "CRAN"
    },
    "Strategus": {
      "Package": "Strategus",
      "Version": "1.5.0",
      "Source": "GitHub",
      "RemoteType": "github",
      "RemoteHost": "api.github.com",
      "RemoteUsername": "ohdsi",
      "RemoteRepo": "Strategus",
      "RemoteRef": "v1.5.0",
      "RemoteSha": "d53ff4d79ae2d9b7a96950234866b7d6eaf14a45"
    },
    "TTR": {
      "Package": "TTR",
      "Version": "0.24.4",
      "Source": "Repository",
      "Type": "Package",
      "Title": "Technical Trading Rules",
      "Authors@R": "c( person(given=\"Joshua\", family=\"Ulrich\", role=c(\"cre\",\"aut\"), email=\"josh.m.ulrich@gmail.com\"), person(given=c(\"Ethan\",\"B.\"), family=\"Smith\", role=\"ctb\") )",
      "Imports": [
        "xts (>= 0.10-0)",
        "zoo",
        "curl"
      ],
      "LinkingTo": [
        "xts"
      ],
      "Enhances": [
        "quantmod"
      ],
      "Suggests": [
        "RUnit"
      ],
      "Description": "A collection of over 50 technical indicators for creating technical trading rules. The package also provides fast implementations of common rolling-window functions, and several volatility calculations.",
      "License": "GPL (>= 2)",
      "URL": "https://github.com/joshuaulrich/TTR",
      "BugReports": "https://github.com/joshuaulrich/TTR/issues",
      "NeedsCompilation": "yes",
      "Author": "Joshua Ulrich [cre, aut], Ethan B. Smith [ctb]",
      "Maintainer": "Joshua Ulrich <josh.m.ulrich@gmail.com>",
      "Repository": "CRAN"
    },
    "TreatmentPatterns": {
      "Package": "TreatmentPatterns",
      "Version": "3.1.2",
      "Source": "Repository",
      "Repository": "CRAN"
    },
    "V8": {
      "Package": "V8",
      "Version": "8.0.1",
      "Source": "Repository",
      "Type": "Package",
      "Title": "Embedded JavaScript and WebAssembly Engine for R",
      "Authors@R": "c( person(\"Jeroen\", \"Ooms\", role = c(\"aut\", \"cre\"), email = \"jeroenooms@gmail.com\", comment = c(ORCID = \"0000-0002-4035-0289\")), person(\"George\", \"Stagg\", role = \"ctb\", comment = c(ORCID = \"0009-0006-3173-9846\")), person(\"Jan Marvin\", \"Garbuszus\", role = \"ctb\"))",
      "Description": "An R interface to V8 <https://v8.dev>: Google's open source JavaScript and WebAssembly engine. This package can be compiled either with V8 or NodeJS  when built as a shared library.",
      "License": "MIT + file LICENSE",
      "URL": "https://jeroen.r-universe.dev/V8",
      "BugReports": "https://github.com/jeroen/v8/issues",
      "SystemRequirements": "On Linux you can build against libv8-dev (Debian) or v8-devel (Fedora). We also provide static libv8 binaries for most platforms, see the README for details.",
      "NeedsCompilation": "yes",
      "VignetteBuilder": "knitr",
      "Imports": [
        "Rcpp (>= 0.12.12)",
        "jsonlite (>= 1.0)",
        "curl (>= 1.0)",
        "utils"
      ],
      "LinkingTo": [
        "Rcpp"
      ],
      "Suggests": [
        "testthat",
        "knitr",
        "rmarkdown"
      ],
      "RoxygenNote": "7.3.1",
      "Language": "en-US",
      "Encoding": "UTF-8",
      "Biarch": "true",
      "Author": "Jeroen Ooms [aut, cre] (ORCID: <https://orcid.org/0000-0002-4035-0289>), George Stagg [ctb] (ORCID: <https://orcid.org/0009-0006-3173-9846>), Jan Marvin Garbuszus [ctb]",
      "Maintainer": "Jeroen Ooms <jeroenooms@gmail.com>",
      "Repository": "CRAN"
    },
    "abind": {
      "Package": "abind",
      "Version": "1.4-8",
      "Source": "Repository",
      "Date": "2024-09-08",
      "Title": "Combine Multidimensional Arrays",
      "Authors@R": "c(person(\"Tony\", \"Plate\", email = \"tplate@acm.org\", role = c(\"aut\", \"cre\")), person(\"Richard\", \"Heiberger\", role = c(\"aut\")))",
      "Maintainer": "Tony Plate <tplate@acm.org>",
      "Description": "Combine multidimensional arrays into a single array. This is a generalization of 'cbind' and 'rbind'.  Works with vectors, matrices, and higher-dimensional arrays (aka tensors). Also provides functions 'adrop', 'asub', and 'afill' for manipulating, extracting and replacing data in arrays.",
      "Depends": [
        "R (>= 1.5.0)"
      ],
      "Imports": [
        "methods",
        "utils"
      ],
      "License": "MIT + file LICENSE",
      "NeedsCompilation": "no",
      "Author": "Tony Plate [aut, cre], Richard Heiberger [aut]",
      "Repository": "CRAN"
    },
    "arrow": {
      "Package": "arrow",
      "Version": "23.0.1.1",
      "Source": "Repository",
      "Title": "Integration to 'Apache' 'Arrow'",
      "Authors@R": "c( person(\"Neal\", \"Richardson\", email = \"neal.p.richardson@gmail.com\", role = c(\"aut\")), person(\"Ian\", \"Cook\", email = \"ianmcook@gmail.com\", role = c(\"aut\")), person(\"Nic\", \"Crane\", email = \"thisisnic@gmail.com\", role = c(\"aut\")), person(\"Dewey\", \"Dunnington\", role = c(\"aut\"), email = \"dewey@fishandwhistle.net\", comment = c(ORCID = \"0000-0002-9415-4582\")), person(\"Romain\", \"Fran\\u00e7ois\", role = c(\"aut\"), comment = c(ORCID = \"0000-0002-2444-4226\")), person(\"Jonathan\", \"Keane\", email = \"jkeane@gmail.com\", role = c(\"aut\", \"cre\")), person(\"Bryce\", \"Mecum\", email = \"brycemecum@gmail.com\", role = c(\"aut\")), person(\"Drago\\u0219\", \"Moldovan-Gr\\u00fcnfeld\", email = \"dragos.mold@gmail.com\", role = c(\"aut\")), person(\"Jeroen\", \"Ooms\", email = \"jeroen@berkeley.edu\", role = c(\"aut\")), person(\"Jacob\", \"Wujciak-Jens\", email = \"jacob@wujciak.de\", role = c(\"aut\")), person(\"Javier\", \"Luraschi\", email = \"javier@rstudio.com\", role = c(\"ctb\")), person(\"Karl\", \"Dunkle Werner\", email = \"karldw@users.noreply.github.com\", role = c(\"ctb\"), comment = c(ORCID = \"0000-0003-0523-7309\")), person(\"Jeffrey\", \"Wong\", email = \"jeffreyw@netflix.com\", role = c(\"ctb\")), person(\"Apache Arrow\", email = \"dev@arrow.apache.org\", role = c(\"aut\", \"cph\")) )",
      "Description": "'Apache' 'Arrow' <https://arrow.apache.org/> is a cross-language development platform for in-memory data. It specifies a standardized language-independent columnar memory format for flat and hierarchical data, organized for efficient analytic operations on modern hardware. This package provides an interface to the 'Arrow C++' library.",
      "Depends": [
        "R (>= 4.1)"
      ],
      "License": "Apache License (>= 2.0)",
      "URL": "https://github.com/apache/arrow/, https://arrow.apache.org/docs/r/",
      "BugReports": "https://github.com/apache/arrow/issues",
      "Encoding": "UTF-8",
      "Language": "en-US",
      "SystemRequirements": "C++20; for AWS S3 support on Linux, libcurl and openssl (optional); cmake >= 3.26 (build-time only, and only for full source build)",
      "Biarch": "true",
      "Imports": [
        "assertthat",
        "bit64 (>= 0.9-7)",
        "glue",
        "methods",
        "purrr",
        "R6",
        "rlang (>= 1.0.0)",
        "stats",
        "tidyselect (>= 1.0.0)",
        "utils",
        "vctrs"
      ],
      "RoxygenNote": "7.3.3",
      "Config/testthat/edition": "3",
      "Config/build/bootstrap": "TRUE",
      "Suggests": [
        "blob",
        "curl",
        "cli",
        "DBI",
        "dbplyr",
        "decor",
        "distro",
        "dplyr",
        "duckdb (>= 0.2.8)",
        "hms",
        "jsonlite",
        "knitr",
        "lubridate",
        "pillar",
        "pkgload",
        "reticulate",
        "rmarkdown",
        "stringi",
        "stringr",
        "sys",
        "testthat (>= 3.1.0)",
        "tibble",
        "tzdb",
        "withr"
      ],
      "LinkingTo": [
        "cpp11 (>= 0.4.2)"
      ],
      "Collate": "'arrowExports.R' 'enums.R' 'arrow-object.R' 'type.R' 'array-data.R' 'arrow-datum.R' 'array.R' 'arrow-info.R' 'arrow-package.R' 'arrow-tabular.R' 'buffer.R' 'chunked-array.R' 'io.R' 'compression.R' 'scalar.R' 'compute.R' 'config.R' 'csv.R' 'dataset.R' 'dataset-factory.R' 'dataset-format.R' 'dataset-partition.R' 'dataset-scan.R' 'dataset-write.R' 'dictionary.R' 'dplyr-across.R' 'dplyr-arrange.R' 'dplyr-by.R' 'dplyr-collect.R' 'dplyr-count.R' 'dplyr-datetime-helpers.R' 'dplyr-distinct.R' 'dplyr-eval.R' 'dplyr-filter.R' 'dplyr-funcs-agg.R' 'dplyr-funcs-augmented.R' 'dplyr-funcs-conditional.R' 'dplyr-funcs-datetime.R' 'dplyr-funcs-doc.R' 'dplyr-funcs-math.R' 'dplyr-funcs-simple.R' 'dplyr-funcs-string.R' 'dplyr-funcs-type.R' 'expression.R' 'dplyr-funcs.R' 'dplyr-glimpse.R' 'dplyr-group-by.R' 'dplyr-join.R' 'dplyr-mutate.R' 'dplyr-select.R' 'dplyr-slice.R' 'dplyr-summarize.R' 'dplyr-union.R' 'record-batch.R' 'table.R' 'dplyr.R' 'duckdb.R' 'extension.R' 'feather.R' 'field.R' 'filesystem.R' 'flight.R' 'install-arrow.R' 'ipc-stream.R' 'json.R' 'memory-pool.R' 'message.R' 'metadata.R' 'parquet.R' 'python.R' 'query-engine.R' 'record-batch-reader.R' 'record-batch-writer.R' 'reexports-bit64.R' 'reexports-tidyselect.R' 'schema.R' 'udf.R' 'util.R'",
      "NeedsCompilation": "yes",
      "Author": "Neal Richardson [aut], Ian Cook [aut], Nic Crane [aut], Dewey Dunnington [aut] (ORCID: <https://orcid.org/0000-0002-9415-4582>), Romain François [aut] (ORCID: <https://orcid.org/0000-0002-2444-4226>), Jonathan Keane [aut, cre], Bryce Mecum [aut], Dragoș Moldovan-Grünfeld [aut], Jeroen Ooms [aut], Jacob Wujciak-Jens [aut], Javier Luraschi [ctb], Karl Dunkle Werner [ctb] (ORCID: <https://orcid.org/0000-0003-0523-7309>), Jeffrey Wong [ctb], Apache Arrow [aut, cph]",
      "Maintainer": "Jonathan Keane <jkeane@gmail.com>",
      "Repository": "CRAN"
    },
    "askpass": {
      "Package": "askpass",
      "Version": "1.2.1",
      "Source": "Repository",
      "Type": "Package",
      "Title": "Password Entry Utilities for R, Git, and SSH",
      "Authors@R": "person(\"Jeroen\", \"Ooms\", role = c(\"aut\", \"cre\"),  email = \"jeroenooms@gmail.com\", comment = c(ORCID = \"0000-0002-4035-0289\"))",
      "Description": "Cross-platform utilities for prompting the user for credentials or a  passphrase, for example to authenticate with a server or read a protected key. Includes native programs for MacOS and Windows, hence no 'tcltk' is required.  Password entry can be invoked in two different ways: directly from R via the  askpass() function, or indirectly as password-entry back-end for 'ssh-agent'  or 'git-credential' via the SSH_ASKPASS and GIT_ASKPASS environment variables. Thereby the user can be prompted for credentials or a passphrase if needed  when R calls out to git or ssh.",
      "License": "MIT + file LICENSE",
      "URL": "https://r-lib.r-universe.dev/askpass",
      "BugReports": "https://github.com/r-lib/askpass/issues",
      "Encoding": "UTF-8",
      "Imports": [
        "sys (>= 2.1)"
      ],
      "RoxygenNote": "7.2.3",
      "Suggests": [
        "testthat"
      ],
      "Language": "en-US",
      "NeedsCompilation": "yes",
      "Author": "Jeroen Ooms [aut, cre] (<https://orcid.org/0000-0002-4035-0289>)",
      "Maintainer": "Jeroen Ooms <jeroenooms@gmail.com>",
      "Repository": "CRAN"
    },
    "assertthat": {
      "Package": "assertthat",
      "Version": "0.2.1",
      "Source": "Repository",
      "Title": "Easy Pre and Post Assertions",
      "Authors@R": "person(\"Hadley\", \"Wickham\", , \"hadley@rstudio.com\", c(\"aut\", \"cre\"))",
      "Description": "An extension to stopifnot() that makes it easy to declare  the pre and post conditions that you code should satisfy, while also  producing friendly error messages so that your users know what's gone wrong.",
      "License": "GPL-3",
      "Imports": [
        "tools"
      ],
      "Suggests": [
        "testthat",
        "covr"
      ],
      "RoxygenNote": "6.0.1",
      "Collate": "'assert-that.r' 'on-failure.r' 'assertions-file.r' 'assertions-scalar.R' 'assertions.r' 'base.r' 'base-comparison.r' 'base-is.r' 'base-logical.r' 'base-misc.r' 'utils.r' 'validate-that.R'",
      "NeedsCompilation": "no",
      "Author": "Hadley Wickham [aut, cre]",
      "Maintainer": "Hadley Wickham <hadley@rstudio.com>",
      "Repository": "CRAN"
    },
    "aws.s3": {
      "Package": "aws.s3",
      "Version": "0.3.22",
      "Source": "Repository"
    },
    "aws.signature": {
      "Package": "aws.signature",
      "Version": "0.6.0",
      "Source": "Repository"
    },
    "backports": {
      "Package": "backports",
      "Version": "1.5.0",
      "Source": "Repository",
      "Type": "Package",
      "Title": "Reimplementations of Functions Introduced Since R-3.0.0",
      "Authors@R": "c( person(\"Michel\", \"Lang\", NULL, \"michellang@gmail.com\", role = c(\"cre\", \"aut\"), comment = c(ORCID = \"0000-0001-9754-0393\")), person(\"Duncan\", \"Murdoch\", NULL, \"murdoch.duncan@gmail.com\", role = c(\"aut\")), person(\"R Core Team\", role = \"aut\"))",
      "Maintainer": "Michel Lang <michellang@gmail.com>",
      "Description": "Functions introduced or changed since R v3.0.0 are re-implemented in this package. The backports are conditionally exported in order to let R resolve the function name to either the implemented backport, or the respective base version, if available. Package developers can make use of new functions or arguments by selectively importing specific backports to support older installations.",
      "URL": "https://github.com/r-lib/backports",
      "BugReports": "https://github.com/r-lib/backports/issues",
      "License": "GPL-2 | GPL-3",
      "NeedsCompilation": "yes",
      "ByteCompile": "yes",
      "Depends": [
        "R (>= 3.0.0)"
      ],
      "Encoding": "UTF-8",
      "RoxygenNote": "7.3.1",
      "Author": "Michel Lang [cre, aut] (<https://orcid.org/0000-0001-9754-0393>), Duncan Murdoch [aut], R Core Team [aut]",
      "Repository": "CRAN"
    },
    "base64enc": {
      "Package": "base64enc",
      "Version": "0.1-6",
      "Source": "Repository",
      "Title": "Tools for 'base64' Encoding",
      "Author": "Simon Urbanek [aut, cre, cph] (https://urbanek.nz, ORCID: <https://orcid.org/0000-0003-2297-1732>)",
      "Authors@R": "person(\"Simon\", \"Urbanek\", role=c(\"aut\",\"cre\",\"cph\"), email=\"Simon.Urbanek@r-project.org\", comment=c(\"https://urbanek.nz\", ORCID=\"0000-0003-2297-1732\"))",
      "Maintainer": "Simon Urbanek <Simon.Urbanek@r-project.org>",
      "Depends": [
        "R (>= 2.9.0)"
      ],
      "Enhances": [
        "png"
      ],
      "Description": "Tools for handling 'base64' encoding. It is more flexible than the orphaned 'base64' package.",
      "License": "GPL-2 | GPL-3",
      "URL": "https://www.rforge.net/base64enc",
      "BugReports": "https://github.com/s-u/base64enc/issues",
      "NeedsCompilation": "yes",
      "Repository": "CRAN"
    },
    "bigD": {
      "Package": "bigD",
      "Version": "0.3.1",
      "Source": "Repository",
      "Type": "Package",
      "Title": "Flexibly Format Dates and Times to a Given Locale",
      "Description": "Format dates and times flexibly and to whichever locales make sense. Parses dates, times, and date-times in various formats (including string-based ISO 8601 constructions). The formatting syntax gives the user many options for formatting the date and time output in a precise manner. Time zones in the input can be expressed in multiple ways and there are many options for formatting time zones in the output as well. Several of the provided helper functions allow for automatic generation of locale-aware formatting patterns based on date/time skeleton formats and standardized date/time formats with varying specificity.",
      "Authors@R": "c( person(\"Richard\", \"Iannone\", , \"rich@posit.co\", role = c(\"aut\", \"cre\"), comment = c(ORCID = \"0000-0003-3925-190X\")), person(\"Olivier\", \"Roy\", role = \"ctb\"), person(\"Posit Software, PBC\", role = c(\"cph\", \"fnd\")) )",
      "License": "MIT + file LICENSE",
      "URL": "https://rstudio.github.io/bigD/, https://github.com/rstudio/bigD",
      "BugReports": "https://github.com/rstudio/bigD/issues",
      "Encoding": "UTF-8",
      "RoxygenNote": "7.3.2",
      "Depends": [
        "R (>= 3.6.0)"
      ],
      "Suggests": [
        "testthat (>= 3.0.0)",
        "vctrs (>= 0.5.0)"
      ],
      "Config/testthat/edition": "3",
      "Config/testthat/parallel": "true",
      "NeedsCompilation": "no",
      "Author": "Richard Iannone [aut, cre] (<https://orcid.org/0000-0003-3925-190X>), Olivier Roy [ctb], Posit Software, PBC [cph, fnd]",
      "Maintainer": "Richard Iannone <rich@posit.co>",
      "Repository": "CRAN"
    },
    "bit": {
      "Package": "bit",
      "Version": "4.6.0",
      "Source": "Repository",
      "Title": "Classes and Methods for Fast Memory-Efficient Boolean Selections",
      "Authors@R": "c( person(\"Michael\", \"Chirico\", email = \"MichaelChirico4@gmail.com\", role = c(\"aut\", \"cre\")), person(\"Jens\", \"Oehlschlägel\", role = \"aut\"), person(\"Brian\", \"Ripley\", role = \"ctb\") )",
      "Depends": [
        "R (>= 3.4.0)"
      ],
      "Suggests": [
        "testthat (>= 3.0.0)",
        "roxygen2",
        "knitr",
        "markdown",
        "rmarkdown",
        "microbenchmark",
        "bit64 (>= 4.0.0)",
        "ff (>= 4.0.0)"
      ],
      "Description": "Provided are classes for boolean and skewed boolean vectors, fast boolean methods, fast unique and non-unique integer sorting, fast set operations on sorted and unsorted sets of integers, and foundations for ff (range index, compression, chunked processing).",
      "License": "GPL-2 | GPL-3",
      "LazyLoad": "yes",
      "ByteCompile": "yes",
      "Encoding": "UTF-8",
      "URL": "https://github.com/r-lib/bit",
      "VignetteBuilder": "knitr, rmarkdown",
      "RoxygenNote": "7.3.2",
      "Config/testthat/edition": "3",
      "NeedsCompilation": "yes",
      "Author": "Michael Chirico [aut, cre], Jens Oehlschlägel [aut], Brian Ripley [ctb]",
      "Maintainer": "Michael Chirico <MichaelChirico4@gmail.com>",
      "Repository": "CRAN"
    },
    "bit64": {
      "Package": "bit64",
      "Version": "4.6.0-1",
      "Source": "Repository",
      "Title": "A S3 Class for Vectors of 64bit Integers",
      "Authors@R": "c( person(\"Michael\", \"Chirico\", email = \"michaelchirico4@gmail.com\", role = c(\"aut\", \"cre\")), person(\"Jens\", \"Oehlschlägel\", role = \"aut\"), person(\"Leonardo\", \"Silvestri\", role = \"ctb\"), person(\"Ofek\", \"Shilon\", role = \"ctb\") )",
      "Depends": [
        "R (>= 3.4.0)",
        "bit (>= 4.0.0)"
      ],
      "Description": "Package 'bit64' provides serializable S3 atomic 64bit (signed) integers. These are useful for handling database keys and exact counting in +-2^63. WARNING: do not use them as replacement for 32bit integers, integer64 are not supported for subscripting by R-core and they have different semantics when combined with double, e.g. integer64 + double => integer64. Class integer64 can be used in vectors, matrices, arrays and data.frames. Methods are available for coercion from and to logicals, integers, doubles, characters and factors as well as many elementwise and summary functions. Many fast algorithmic operations such as 'match' and 'order' support inter- active data exploration and manipulation and optionally leverage caching.",
      "License": "GPL-2 | GPL-3",
      "LazyLoad": "yes",
      "ByteCompile": "yes",
      "URL": "https://github.com/r-lib/bit64",
      "Encoding": "UTF-8",
      "Imports": [
        "graphics",
        "methods",
        "stats",
        "utils"
      ],
      "Suggests": [
        "testthat (>= 3.0.3)",
        "withr"
      ],
      "Config/testthat/edition": "3",
      "Config/needs/development": "testthat",
      "RoxygenNote": "7.3.2",
      "NeedsCompilation": "yes",
      "Author": "Michael Chirico [aut, cre], Jens Oehlschlägel [aut], Leonardo Silvestri [ctb], Ofek Shilon [ctb]",
      "Maintainer": "Michael Chirico <michaelchirico4@gmail.com>",
      "Repository": "CRAN"
    },
    "bitops": {
      "Package": "bitops",
      "Version": "1.0-9",
      "Source": "Repository",
      "Date": "2024-10-03",
      "Authors@R": "c( person(\"Steve\", \"Dutky\", role = \"aut\", email = \"sdutky@terpalum.umd.edu\", comment = \"S original; then (after MM's port) revised and modified\"), person(\"Martin\", \"Maechler\", role = c(\"cre\", \"aut\"), email = \"maechler@stat.math.ethz.ch\", comment = c(\"Initial R port; tweaks\", ORCID = \"0000-0002-8685-9910\")))",
      "Title": "Bitwise Operations",
      "Description": "Functions for bitwise operations on integer vectors.",
      "License": "GPL (>= 2)",
      "URL": "https://github.com/mmaechler/R-bitops",
      "BugReports": "https://github.com/mmaechler/R-bitops/issues",
      "NeedsCompilation": "yes",
      "Author": "Steve Dutky [aut] (S original; then (after MM's port) revised and modified), Martin Maechler [cre, aut] (Initial R port; tweaks, <https://orcid.org/0000-0002-8685-9910>)",
      "Maintainer": "Martin Maechler <maechler@stat.math.ethz.ch>",
      "Repository": "CRAN"
    },
    "blob": {
      "Package": "blob",
      "Version": "1.3.0",
      "Source": "Repository",
      "Title": "A Simple S3 Class for Representing Vectors of Binary Data ('BLOBS')",
      "Authors@R": "c( person(\"Hadley\", \"Wickham\", role = \"aut\"), person(\"Kirill\", \"Müller\", , \"kirill@cynkra.com\", role = \"cre\"), person(\"RStudio\", role = c(\"cph\", \"fnd\")) )",
      "Description": "R's raw vector is useful for storing a single binary object. What if you want to put a vector of them in a data frame? The 'blob' package provides the blob object, a list of raw vectors, suitable for use as a column in data frame.",
      "License": "MIT + file LICENSE",
      "URL": "https://blob.tidyverse.org, https://github.com/tidyverse/blob",
      "BugReports": "https://github.com/tidyverse/blob/issues",
      "Imports": [
        "methods",
        "rlang",
        "vctrs (>= 0.2.1)"
      ],
      "Suggests": [
        "covr",
        "crayon",
        "pillar (>= 1.2.1)",
        "testthat (>= 3.0.0)"
      ],
      "Config/autostyle/scope": "line_breaks",
      "Config/autostyle/strict": "false",
      "Config/Needs/website": "tidyverse/tidytemplate",
      "Config/testthat/edition": "3",
      "Encoding": "UTF-8",
      "RoxygenNote": "7.3.3.9000",
      "NeedsCompilation": "no",
      "Author": "Hadley Wickham [aut], Kirill Müller [cre], RStudio [cph, fnd]",
      "Maintainer": "Kirill Müller <kirill@cynkra.com>",
      "Repository": "CRAN"
    },
    "boot": {
      "Package": "boot",
      "Version": "1.3-32",
      "Source": "Repository",
      "Priority": "recommended",
      "Date": "2025-08-29",
      "Authors@R": "c(person(\"Angelo\", \"Canty\", role = \"aut\", email = \"cantya@mcmaster.ca\",  comment = \"author of original code for S\"), person(\"Brian\", \"Ripley\", role = c(\"aut\", \"trl\"), email = \"Brian.Ripley@R-project.org\", comment = \"conversion to R, maintainer 1999--2022, author of parallel support\"), person(\"Alessandra R.\", \"Brazzale\", role = c(\"ctb\", \"cre\"), email = \"brazzale@stat.unipd.it\", comment = \"minor bug fixes\"))",
      "Maintainer": "Alessandra R. Brazzale <brazzale@stat.unipd.it>",
      "Note": "Maintainers are not available to give advice on using a package they did not author.",
      "Description": "Functions and datasets for bootstrapping from the book \"Bootstrap Methods and Their Application\" by A. C. Davison and  D. V. Hinkley (1997, CUP), originally written by Angelo Canty for S.",
      "Title": "Bootstrap Functions",
      "Depends": [
        "R (>= 3.0.0)",
        "graphics",
        "stats"
      ],
      "Suggests": [
        "MASS",
        "survival"
      ],
      "LazyData": "yes",
      "ByteCompile": "yes",
      "License": "Unlimited",
      "NeedsCompilation": "no",
      "Author": "Angelo Canty [aut] (author of original code for S), Brian Ripley [aut, trl] (conversion to R, maintainer 1999--2022, author of parallel support), Alessandra R. Brazzale [ctb, cre] (minor bug fixes)",
      "Repository": "CRAN"
    },
    "brew": {
      "Package": "brew",
      "Version": "1.0-10",
      "Source": "Repository",
      "Type": "Package",
      "Title": "Templating Framework for Report Generation",
      "Authors@R": "c( person(\"Jeffrey\", \"Horner\", role = c(\"aut\", \"cph\")), person(\"Greg\", \"Hunt\", , \"greg@firmansyah.com\", role = c(\"aut\", \"cre\", \"cph\")) )",
      "Description": "Implements a templating framework for mixing text and R code for report generation. brew template syntax is similar to PHP, Ruby's erb module, Java Server Pages, and Python's psp module.",
      "License": "GPL (>= 2)",
      "URL": "https://github.com/gregfrog/brew",
      "BugReports": "https://github.com/gregfrog/brew/issues",
      "Suggests": [
        "testthat (>= 3.0.0)"
      ],
      "Config/testthat/edition": "3",
      "Encoding": "UTF-8",
      "Repository": "CRAN",
      "NeedsCompilation": "no",
      "Author": "Jeffrey Horner [aut, cph], Greg Hunt [aut, cre, cph]",
      "Maintainer": "Greg Hunt <greg@firmansyah.com>"
    },
    "brio": {
      "Package": "brio",
      "Version": "1.1.5",
      "Source": "Repository",
      "Title": "Basic R Input Output",
      "Authors@R": "c( person(\"Jim\", \"Hester\", role = \"aut\", comment = c(ORCID = \"0000-0002-2739-7082\")), person(\"Gábor\", \"Csárdi\", , \"csardi.gabor@gmail.com\", role = c(\"aut\", \"cre\")), person(given = \"Posit Software, PBC\", role = c(\"cph\", \"fnd\")) )",
      "Description": "Functions to handle basic input output, these functions always read and write UTF-8 (8-bit Unicode Transformation Format) files and provide more explicit control over line endings.",
      "License": "MIT + file LICENSE",
      "URL": "https://brio.r-lib.org, https://github.com/r-lib/brio",
      "BugReports": "https://github.com/r-lib/brio/issues",
      "Depends": [
        "R (>= 3.6)"
      ],
      "Suggests": [
        "covr",
        "testthat (>= 3.0.0)"
      ],
      "Config/Needs/website": "tidyverse/tidytemplate",
      "Config/testthat/edition": "3",
      "Encoding": "UTF-8",
      "RoxygenNote": "7.2.3",
      "NeedsCompilation": "yes",
      "Author": "Jim Hester [aut] (<https://orcid.org/0000-0002-2739-7082>), Gábor Csárdi [aut, cre], Posit Software, PBC [cph, fnd]",
      "Maintainer": "Gábor Csárdi <csardi.gabor@gmail.com>",
      "Repository": "CRAN"
    },
    "broom": {
      "Package": "broom",
      "Version": "1.0.12",
      "Source": "Repository",
      "Type": "Package",
      "Title": "Convert Statistical Objects into Tidy Tibbles",
      "Authors@R": "c( person(\"David\", \"Robinson\", , \"admiral.david@gmail.com\", role = \"aut\"), person(\"Alex\", \"Hayes\", , \"alexpghayes@gmail.com\", role = \"aut\", comment = c(ORCID = \"0000-0002-4985-5160\")), person(\"Simon\", \"Couch\", , \"simon.couch@posit.co\", role = c(\"aut\"), comment = c(ORCID = \"0000-0001-5676-5107\")), person(\"Emil\", \"Hvitfeldt\", , \"emil.hvitfeldt@posit.co\", role = c(\"aut\", \"cre\"),  comment = c(ORCID = \"0000-0002-0679-1945\")), person(\"Posit Software, PBC\", role = c(\"cph\", \"fnd\"), comment = c(ROR = \"03wc8by49\")), person(\"Indrajeet\", \"Patil\", , \"patilindrajeet.science@gmail.com\", role = \"ctb\", comment = c(ORCID = \"0000-0003-1995-6531\")), person(\"Derek\", \"Chiu\", , \"dchiu@bccrc.ca\", role = \"ctb\"), person(\"Matthieu\", \"Gomez\", , \"mattg@princeton.edu\", role = \"ctb\"), person(\"Boris\", \"Demeshev\", , \"boris.demeshev@gmail.com\", role = \"ctb\"), person(\"Dieter\", \"Menne\", , \"dieter.menne@menne-biomed.de\", role = \"ctb\"), person(\"Benjamin\", \"Nutter\", , \"nutter@battelle.org\", role = \"ctb\"), person(\"Luke\", \"Johnston\", , \"luke.johnston@mail.utoronto.ca\", role = \"ctb\"), person(\"Ben\", \"Bolker\", , \"bolker@mcmaster.ca\", role = \"ctb\"), person(\"Francois\", \"Briatte\", , \"f.briatte@gmail.com\", role = \"ctb\"), person(\"Jeffrey\", \"Arnold\", , \"jeffrey.arnold@gmail.com\", role = \"ctb\"), person(\"Jonah\", \"Gabry\", , \"jsg2201@columbia.edu\", role = \"ctb\"), person(\"Luciano\", \"Selzer\", , \"luciano.selzer@gmail.com\", role = \"ctb\"), person(\"Gavin\", \"Simpson\", , \"ucfagls@gmail.com\", role = \"ctb\"), person(\"Jens\", \"Preussner\", , \"jens.preussner@mpi-bn.mpg.de\", role = \"ctb\"), person(\"Jay\", \"Hesselberth\", , \"jay.hesselberth@gmail.com\", role = \"ctb\"), person(\"Hadley\", \"Wickham\", , \"hadley@posit.co\", role = \"ctb\"), person(\"Matthew\", \"Lincoln\", , \"matthew.d.lincoln@gmail.com\", role = \"ctb\"), person(\"Alessandro\", \"Gasparini\", , \"ag475@leicester.ac.uk\", role = \"ctb\"), person(\"Lukasz\", \"Komsta\", , \"lukasz.komsta@umlub.pl\", role = \"ctb\"), person(\"Frederick\", \"Novometsky\", role = \"ctb\"), person(\"Wilson\", \"Freitas\", role = \"ctb\"), person(\"Michelle\", \"Evans\", role = \"ctb\"), person(\"Jason Cory\", \"Brunson\", , \"cornelioid@gmail.com\", role = \"ctb\"), person(\"Simon\", \"Jackson\", , \"drsimonjackson@gmail.com\", role = \"ctb\"), person(\"Ben\", \"Whalley\", , \"ben.whalley@plymouth.ac.uk\", role = \"ctb\"), person(\"Karissa\", \"Whiting\", , \"karissa.whiting@gmail.com\", role = \"ctb\"), person(\"Yves\", \"Rosseel\", , \"yrosseel@gmail.com\", role = \"ctb\"), person(\"Michael\", \"Kuehn\", , \"mkuehn10@gmail.com\", role = \"ctb\"), person(\"Jorge\", \"Cimentada\", , \"cimentadaj@gmail.com\", role = \"ctb\"), person(\"Erle\", \"Holgersen\", , \"erle.holgersen@gmail.com\", role = \"ctb\"), person(\"Karl\", \"Dunkle Werner\", role = \"ctb\", comment = c(ORCID = \"0000-0003-0523-7309\")), person(\"Ethan\", \"Christensen\", , \"christensen.ej@gmail.com\", role = \"ctb\"), person(\"Steven\", \"Pav\", , \"shabbychef@gmail.com\", role = \"ctb\"), person(\"Paul\", \"PJ\", , \"pjpaul.stephens@gmail.com\", role = \"ctb\"), person(\"Ben\", \"Schneider\", , \"benjamin.julius.schneider@gmail.com\", role = \"ctb\"), person(\"Patrick\", \"Kennedy\", , \"pkqstr@protonmail.com\", role = \"ctb\"), person(\"Lily\", \"Medina\", , \"lilymiru@gmail.com\", role = \"ctb\"), person(\"Brian\", \"Fannin\", , \"captain@pirategrunt.com\", role = \"ctb\"), person(\"Jason\", \"Muhlenkamp\", , \"jason.muhlenkamp@gmail.com\", role = \"ctb\"), person(\"Matt\", \"Lehman\", role = \"ctb\"), person(\"Bill\", \"Denney\", , \"wdenney@humanpredictions.com\", role = \"ctb\", comment = c(ORCID = \"0000-0002-5759-428X\")), person(\"Nic\", \"Crane\", role = \"ctb\"), person(\"Andrew\", \"Bates\", role = \"ctb\"), person(\"Vincent\", \"Arel-Bundock\", , \"vincent.arel-bundock@umontreal.ca\", role = \"ctb\", comment = c(ORCID = \"0000-0003-2042-7063\")), person(\"Hideaki\", \"Hayashi\", role = \"ctb\"), person(\"Luis\", \"Tobalina\", role = \"ctb\"), person(\"Annie\", \"Wang\", , \"anniewang.uc@gmail.com\", role = \"ctb\"), person(\"Wei Yang\", \"Tham\", , \"weiyang.tham@gmail.com\", role = \"ctb\"), person(\"Clara\", \"Wang\", , \"clara.wang.94@gmail.com\", role = \"ctb\"), person(\"Abby\", \"Smith\", , \"als1@u.northwestern.edu\", role = \"ctb\", comment = c(ORCID = \"0000-0002-3207-0375\")), person(\"Jasper\", \"Cooper\", , \"jaspercooper@gmail.com\", role = \"ctb\", comment = c(ORCID = \"0000-0002-8639-3188\")), person(\"E Auden\", \"Krauska\", , \"krauskae@gmail.com\", role = \"ctb\", comment = c(ORCID = \"0000-0002-1466-5850\")), person(\"Alex\", \"Wang\", , \"x249wang@uwaterloo.ca\", role = \"ctb\"), person(\"Malcolm\", \"Barrett\", , \"malcolmbarrett@gmail.com\", role = \"ctb\", comment = c(ORCID = \"0000-0003-0299-5825\")), person(\"Charles\", \"Gray\", , \"charlestigray@gmail.com\", role = \"ctb\", comment = c(ORCID = \"0000-0002-9978-011X\")), person(\"Jared\", \"Wilber\", role = \"ctb\"), person(\"Vilmantas\", \"Gegzna\", , \"GegznaV@gmail.com\", role = \"ctb\", comment = c(ORCID = \"0000-0002-9500-5167\")), person(\"Eduard\", \"Szoecs\", , \"eduardszoecs@gmail.com\", role = \"ctb\"), person(\"Frederik\", \"Aust\", , \"frederik.aust@uni-koeln.de\", role = \"ctb\", comment = c(ORCID = \"0000-0003-4900-788X\")), person(\"Angus\", \"Moore\", , \"angusmoore9@gmail.com\", role = \"ctb\"), person(\"Nick\", \"Williams\", , \"ntwilliams.personal@gmail.com\", role = \"ctb\"), person(\"Marius\", \"Barth\", , \"marius.barth.uni.koeln@gmail.com\", role = \"ctb\", comment = c(ORCID = \"0000-0002-3421-6665\")), person(\"Bruna\", \"Wundervald\", , \"brunadaviesw@gmail.com\", role = \"ctb\", comment = c(ORCID = \"0000-0001-8163-220X\")), person(\"Joyce\", \"Cahoon\", , \"joyceyu48@gmail.com\", role = \"ctb\", comment = c(ORCID = \"0000-0001-7217-4702\")), person(\"Grant\", \"McDermott\", , \"grantmcd@uoregon.edu\", role = \"ctb\", comment = c(ORCID = \"0000-0001-7883-8573\")), person(\"Kevin\", \"Zarca\", , \"kevin.zarca@gmail.com\", role = \"ctb\"), person(\"Shiro\", \"Kuriwaki\", , \"shirokuriwaki@gmail.com\", role = \"ctb\", comment = c(ORCID = \"0000-0002-5687-2647\")), person(\"Lukas\", \"Wallrich\", , \"lukas.wallrich@gmail.com\", role = \"ctb\", comment = c(ORCID = \"0000-0003-2121-5177\")), person(\"James\", \"Martherus\", , \"james@martherus.com\", role = \"ctb\", comment = c(ORCID = \"0000-0002-8285-3300\")), person(\"Chuliang\", \"Xiao\", , \"cxiao@umich.edu\", role = \"ctb\", comment = c(ORCID = \"0000-0002-8466-9398\")), person(\"Joseph\", \"Larmarange\", , \"joseph@larmarange.net\", role = \"ctb\"), person(\"Max\", \"Kuhn\", , \"max@posit.co\", role = \"ctb\"), person(\"Michal\", \"Bojanowski\", , \"michal2992@gmail.com\", role = \"ctb\"), person(\"Hakon\", \"Malmedal\", , \"hmalmedal@gmail.com\", role = \"ctb\"), person(\"Clara\", \"Wang\", role = \"ctb\"), person(\"Sergio\", \"Oller\", , \"sergioller@gmail.com\", role = \"ctb\"), person(\"Luke\", \"Sonnet\", , \"luke.sonnet@gmail.com\", role = \"ctb\"), person(\"Jim\", \"Hester\", , \"jim.hester@posit.co\", role = \"ctb\"), person(\"Ben\", \"Schneider\", , \"benjamin.julius.schneider@gmail.com\", role = \"ctb\"), person(\"Bernie\", \"Gray\", , \"bfgray3@gmail.com\", role = \"ctb\", comment = c(ORCID = \"0000-0001-9190-6032\")), person(\"Mara\", \"Averick\", , \"mara@posit.co\", role = \"ctb\"), person(\"Aaron\", \"Jacobs\", , \"atheriel@gmail.com\", role = \"ctb\"), person(\"Andreas\", \"Bender\", , \"bender.at.R@gmail.com\", role = \"ctb\"), person(\"Sven\", \"Templer\", , \"sven.templer@gmail.com\", role = \"ctb\"), person(\"Paul-Christian\", \"Buerkner\", , \"paul.buerkner@gmail.com\", role = \"ctb\"), person(\"Matthew\", \"Kay\", , \"mjskay@umich.edu\", role = \"ctb\"), person(\"Erwan\", \"Le Pennec\", , \"lepennec@gmail.com\", role = \"ctb\"), person(\"Johan\", \"Junkka\", , \"johan.junkka@umu.se\", role = \"ctb\"), person(\"Hao\", \"Zhu\", , \"haozhu233@gmail.com\", role = \"ctb\"), person(\"Benjamin\", \"Soltoff\", , \"soltoffbc@uchicago.edu\", role = \"ctb\"), person(\"Zoe\", \"Wilkinson Saldana\", , \"zoewsaldana@gmail.com\", role = \"ctb\"), person(\"Tyler\", \"Littlefield\", , \"tylurp1@gmail.com\", role = \"ctb\"), person(\"Charles T.\", \"Gray\", , \"charlestigray@gmail.com\", role = \"ctb\"), person(\"Shabbh E.\", \"Banks\", role = \"ctb\"), person(\"Serina\", \"Robinson\", , \"robi0916@umn.edu\", role = \"ctb\"), person(\"Roger\", \"Bivand\", , \"Roger.Bivand@nhh.no\", role = \"ctb\"), person(\"Riinu\", \"Ots\", , \"riinuots@gmail.com\", role = \"ctb\"), person(\"Nicholas\", \"Williams\", , \"ntwilliams.personal@gmail.com\", role = \"ctb\"), person(\"Nina\", \"Jakobsen\", role = \"ctb\"), person(\"Michael\", \"Weylandt\", , \"michael.weylandt@gmail.com\", role = \"ctb\"), person(\"Lisa\", \"Lendway\", , \"llendway@macalester.edu\", role = \"ctb\"), person(\"Karl\", \"Hailperin\", , \"khailper@gmail.com\", role = \"ctb\"), person(\"Josue\", \"Rodriguez\", , \"jerrodriguez@ucdavis.edu\", role = \"ctb\"), person(\"Jenny\", \"Bryan\", , \"jenny@posit.co\", role = \"ctb\"), person(\"Chris\", \"Jarvis\", , \"Christopher1.jarvis@gmail.com\", role = \"ctb\"), person(\"Greg\", \"Macfarlane\", , \"gregmacfarlane@gmail.com\", role = \"ctb\"), person(\"Brian\", \"Mannakee\", , \"bmannakee@gmail.com\", role = \"ctb\"), person(\"Drew\", \"Tyre\", , \"atyre2@unl.edu\", role = \"ctb\"), person(\"Shreyas\", \"Singh\", , \"shreyas.singh.298@gmail.com\", role = \"ctb\"), person(\"Laurens\", \"Geffert\", , \"laurensgeffert@gmail.com\", role = \"ctb\"), person(\"Hong\", \"Ooi\", , \"hongooi@microsoft.com\", role = \"ctb\"), person(\"Henrik\", \"Bengtsson\", , \"henrikb@braju.com\", role = \"ctb\"), person(\"Eduard\", \"Szocs\", , \"eduardszoecs@gmail.com\", role = \"ctb\"), person(\"David\", \"Hugh-Jones\", , \"davidhughjones@gmail.com\", role = \"ctb\"), person(\"Matthieu\", \"Stigler\", , \"Matthieu.Stigler@gmail.com\", role = \"ctb\"), person(\"Hugo\", \"Tavares\", , \"hm533@cam.ac.uk\", role = \"ctb\", comment = c(ORCID = \"0000-0001-9373-2726\")), person(\"R. Willem\", \"Vervoort\", , \"Willemvervoort@gmail.com\", role = \"ctb\"), person(\"Brenton M.\", \"Wiernik\", , \"brenton@wiernik.org\", role = \"ctb\"), person(\"Josh\", \"Yamamoto\", , \"joshuayamamoto5@gmail.com\", role = \"ctb\"), person(\"Jasme\", \"Lee\", role = \"ctb\"), person(\"Taren\", \"Sanders\", , \"taren.sanders@acu.edu.au\", role = \"ctb\", comment = c(ORCID = \"0000-0002-4504-6008\")), person(\"Ilaria\", \"Prosdocimi\", , \"prosdocimi.ilaria@gmail.com\", role = \"ctb\", comment = c(ORCID = \"0000-0001-8565-094X\")), person(\"Daniel D.\", \"Sjoberg\", , \"danield.sjoberg@gmail.com\", role = \"ctb\", comment = c(ORCID = \"0000-0003-0862-2018\")), person(\"Alex\", \"Reinhart\", , \"areinhar@stat.cmu.edu\", role = \"ctb\", comment = c(ORCID = \"0000-0002-6658-514X\")) )",
      "Description": "Summarizes key information about statistical objects in tidy tibbles. This makes it easy to report results, create plots and consistently work with large numbers of models at once.  Broom provides three verbs that each provide different types of information about a model. tidy() summarizes information about model components such as coefficients of a regression. glance() reports information about an entire model, such as goodness of fit measures like AIC and BIC. augment() adds information about individual observations to a dataset, such as fitted values or influence measures.",
      "License": "MIT + file LICENSE",
      "URL": "https://broom.tidymodels.org/, https://github.com/tidymodels/broom",
      "BugReports": "https://github.com/tidymodels/broom/issues",
      "Depends": [
        "R (>= 4.1)"
      ],
      "Imports": [
        "backports",
        "cli",
        "dplyr (>= 1.0.0)",
        "generics (>= 0.0.2)",
        "glue",
        "lifecycle",
        "purrr",
        "rlang (>= 1.1.0)",
        "stringr",
        "tibble (>= 3.0.0)",
        "tidyr (>= 1.0.0)"
      ],
      "Suggests": [
        "AER",
        "AUC",
        "bbmle",
        "betareg (>= 3.2-1)",
        "biglm",
        "binGroup",
        "boot",
        "btergm (>= 1.10.6)",
        "car (>= 3.1-2)",
        "carData",
        "caret",
        "cluster",
        "cmprsk",
        "coda",
        "covr",
        "drc",
        "e1071",
        "emmeans",
        "epiR (>= 2.0.85)",
        "ergm (>= 3.10.4)",
        "fixest (>= 0.9.0)",
        "gam (>= 1.15)",
        "gee",
        "geepack",
        "ggplot2",
        "glmnet",
        "glmnetUtils",
        "gmm",
        "Hmisc",
        "interp",
        "irlba",
        "joineRML",
        "Kendall",
        "knitr",
        "ks",
        "Lahman",
        "lavaan (>= 0.6.18)",
        "leaps",
        "lfe",
        "lm.beta",
        "lme4",
        "lmodel2",
        "lmtest (>= 0.9.38)",
        "lsmeans",
        "maps",
        "margins",
        "MASS",
        "mclust",
        "mediation",
        "metafor",
        "mfx",
        "mgcv",
        "mlogit",
        "modeldata",
        "modeltests (>= 0.1.6)",
        "muhaz",
        "multcomp",
        "network",
        "nnet",
        "ordinal",
        "plm",
        "poLCA",
        "psych",
        "quantreg",
        "rmarkdown",
        "robust",
        "robustbase",
        "rsample",
        "sandwich",
        "spatialreg",
        "spdep (>= 1.1)",
        "speedglm",
        "spelling",
        "stats4",
        "survey",
        "survival (>= 3.6-4)",
        "systemfit",
        "testthat (>= 3.0.0)",
        "tseries",
        "vars",
        "zoo"
      ],
      "VignetteBuilder": "knitr",
      "Config/Needs/website": "tidyverse/tidytemplate",
      "Config/testthat/edition": "3",
      "Config/usethis/last-upkeep": "2025-04-25",
      "Encoding": "UTF-8",
      "Language": "en-US",
      "RoxygenNote": "7.3.3",
      "Collate": "'aaa-documentation-helper.R' 'null-and-default.R' 'aer.R' 'auc.R' 'base.R' 'bbmle.R' 'betareg.R' 'biglm.R' 'bingroup.R' 'boot.R' 'broom-package.R' 'broom.R' 'btergm.R' 'car.R' 'caret.R' 'cluster.R' 'cmprsk.R' 'data-frame.R' 'deprecated-0-7-0.R' 'drc.R' 'emmeans.R' 'epiR.R' 'ergm.R' 'fixest.R' 'gam.R' 'geepack.R' 'glmnet-cv-glmnet.R' 'glmnet-glmnet.R' 'gmm.R' 'hmisc.R' 'import-standalone-obj-type.R' 'import-standalone-types-check.R' 'joinerml.R' 'kendall.R' 'ks.R' 'lavaan.R' 'leaps.R' 'lfe.R' 'list-irlba.R' 'list-optim.R' 'list-svd.R' 'list-xyz.R' 'list.R' 'lm-beta.R' 'lmodel2.R' 'lmtest.R' 'maps.R' 'margins.R' 'mass-fitdistr.R' 'mass-negbin.R' 'mass-polr.R' 'mass-ridgelm.R' 'stats-lm.R' 'mass-rlm.R' 'mclust.R' 'mediation.R' 'metafor.R' 'mfx.R' 'mgcv.R' 'mlogit.R' 'muhaz.R' 'multcomp.R' 'nnet.R' 'nobs.R' 'ordinal-clm.R' 'ordinal-clmm.R' 'plm.R' 'polca.R' 'psych.R' 'stats-nls.R' 'quantreg-nlrq.R' 'quantreg-rq.R' 'quantreg-rqs.R' 'robust-glmrob.R' 'robust-lmrob.R' 'robustbase-glmrob.R' 'robustbase-lmrob.R' 'sp.R' 'spdep.R' 'speedglm-speedglm.R' 'speedglm-speedlm.R' 'stats-anova.R' 'stats-arima.R' 'stats-decompose.R' 'stats-factanal.R' 'stats-glm.R' 'stats-htest.R' 'stats-kmeans.R' 'stats-loess.R' 'stats-mlm.R' 'stats-prcomp.R' 'stats-smooth.spline.R' 'stats-summary-lm.R' 'stats-time-series.R' 'survey.R' 'survival-aareg.R' 'survival-cch.R' 'survival-coxph.R' 'survival-pyears.R' 'survival-survdiff.R' 'survival-survexp.R' 'survival-survfit.R' 'survival-survreg.R' 'systemfit.R' 'tseries.R' 'utilities.R' 'vars.R' 'zoo.R' 'zzz.R'",
      "NeedsCompilation": "no",
      "Author": "David Robinson [aut], Alex Hayes [aut] (ORCID: <https://orcid.org/0000-0002-4985-5160>), Simon Couch [aut] (ORCID: <https://orcid.org/0000-0001-5676-5107>), Emil Hvitfeldt [aut, cre] (ORCID: <https://orcid.org/0000-0002-0679-1945>), Posit Software, PBC [cph, fnd] (ROR: <https://ror.org/03wc8by49>), Indrajeet Patil [ctb] (ORCID: <https://orcid.org/0000-0003-1995-6531>), Derek Chiu [ctb], Matthieu Gomez [ctb], Boris Demeshev [ctb], Dieter Menne [ctb], Benjamin Nutter [ctb], Luke Johnston [ctb], Ben Bolker [ctb], Francois Briatte [ctb], Jeffrey Arnold [ctb], Jonah Gabry [ctb], Luciano Selzer [ctb], Gavin Simpson [ctb], Jens Preussner [ctb], Jay Hesselberth [ctb], Hadley Wickham [ctb], Matthew Lincoln [ctb], Alessandro Gasparini [ctb], Lukasz Komsta [ctb], Frederick Novometsky [ctb], Wilson Freitas [ctb], Michelle Evans [ctb], Jason Cory Brunson [ctb], Simon Jackson [ctb], Ben Whalley [ctb], Karissa Whiting [ctb], Yves Rosseel [ctb], Michael Kuehn [ctb], Jorge Cimentada [ctb], Erle Holgersen [ctb], Karl Dunkle Werner [ctb] (ORCID: <https://orcid.org/0000-0003-0523-7309>), Ethan Christensen [ctb], Steven Pav [ctb], Paul PJ [ctb], Ben Schneider [ctb], Patrick Kennedy [ctb], Lily Medina [ctb], Brian Fannin [ctb], Jason Muhlenkamp [ctb], Matt Lehman [ctb], Bill Denney [ctb] (ORCID: <https://orcid.org/0000-0002-5759-428X>), Nic Crane [ctb], Andrew Bates [ctb], Vincent Arel-Bundock [ctb] (ORCID: <https://orcid.org/0000-0003-2042-7063>), Hideaki Hayashi [ctb], Luis Tobalina [ctb], Annie Wang [ctb], Wei Yang Tham [ctb], Clara Wang [ctb], Abby Smith [ctb] (ORCID: <https://orcid.org/0000-0002-3207-0375>), Jasper Cooper [ctb] (ORCID: <https://orcid.org/0000-0002-8639-3188>), E Auden Krauska [ctb] (ORCID: <https://orcid.org/0000-0002-1466-5850>), Alex Wang [ctb], Malcolm Barrett [ctb] (ORCID: <https://orcid.org/0000-0003-0299-5825>), Charles Gray [ctb] (ORCID: <https://orcid.org/0000-0002-9978-011X>), Jared Wilber [ctb], Vilmantas Gegzna [ctb] (ORCID: <https://orcid.org/0000-0002-9500-5167>), Eduard Szoecs [ctb], Frederik Aust [ctb] (ORCID: <https://orcid.org/0000-0003-4900-788X>), Angus Moore [ctb], Nick Williams [ctb], Marius Barth [ctb] (ORCID: <https://orcid.org/0000-0002-3421-6665>), Bruna Wundervald [ctb] (ORCID: <https://orcid.org/0000-0001-8163-220X>), Joyce Cahoon [ctb] (ORCID: <https://orcid.org/0000-0001-7217-4702>), Grant McDermott [ctb] (ORCID: <https://orcid.org/0000-0001-7883-8573>), Kevin Zarca [ctb], Shiro Kuriwaki [ctb] (ORCID: <https://orcid.org/0000-0002-5687-2647>), Lukas Wallrich [ctb] (ORCID: <https://orcid.org/0000-0003-2121-5177>), James Martherus [ctb] (ORCID: <https://orcid.org/0000-0002-8285-3300>), Chuliang Xiao [ctb] (ORCID: <https://orcid.org/0000-0002-8466-9398>), Joseph Larmarange [ctb], Max Kuhn [ctb], Michal Bojanowski [ctb], Hakon Malmedal [ctb], Clara Wang [ctb], Sergio Oller [ctb], Luke Sonnet [ctb], Jim Hester [ctb], Ben Schneider [ctb], Bernie Gray [ctb] (ORCID: <https://orcid.org/0000-0001-9190-6032>), Mara Averick [ctb], Aaron Jacobs [ctb], Andreas Bender [ctb], Sven Templer [ctb], Paul-Christian Buerkner [ctb], Matthew Kay [ctb], Erwan Le Pennec [ctb], Johan Junkka [ctb], Hao Zhu [ctb], Benjamin Soltoff [ctb], Zoe Wilkinson Saldana [ctb], Tyler Littlefield [ctb], Charles T. Gray [ctb], Shabbh E. Banks [ctb], Serina Robinson [ctb], Roger Bivand [ctb], Riinu Ots [ctb], Nicholas Williams [ctb], Nina Jakobsen [ctb], Michael Weylandt [ctb], Lisa Lendway [ctb], Karl Hailperin [ctb], Josue Rodriguez [ctb], Jenny Bryan [ctb], Chris Jarvis [ctb], Greg Macfarlane [ctb], Brian Mannakee [ctb], Drew Tyre [ctb], Shreyas Singh [ctb], Laurens Geffert [ctb], Hong Ooi [ctb], Henrik Bengtsson [ctb], Eduard Szocs [ctb], David Hugh-Jones [ctb], Matthieu Stigler [ctb], Hugo Tavares [ctb] (ORCID: <https://orcid.org/0000-0001-9373-2726>), R. Willem Vervoort [ctb], Brenton M. Wiernik [ctb], Josh Yamamoto [ctb], Jasme Lee [ctb], Taren Sanders [ctb] (ORCID: <https://orcid.org/0000-0002-4504-6008>), Ilaria Prosdocimi [ctb] (ORCID: <https://orcid.org/0000-0001-8565-094X>), Daniel D. Sjoberg [ctb] (ORCID: <https://orcid.org/0000-0003-0862-2018>), Alex Reinhart [ctb] (ORCID: <https://orcid.org/0000-0002-6658-514X>)",
      "Maintainer": "Emil Hvitfeldt <emil.hvitfeldt@posit.co>",
      "Repository": "CRAN"
    },
    "bslib": {
      "Package": "bslib",
      "Version": "0.10.0",
      "Source": "Repository",
      "Title": "Custom 'Bootstrap' 'Sass' Themes for 'shiny' and 'rmarkdown'",
      "Authors@R": "c( person(\"Carson\", \"Sievert\", , \"carson@posit.co\", role = c(\"aut\", \"cre\"), comment = c(ORCID = \"0000-0002-4958-2844\")), person(\"Joe\", \"Cheng\", , \"joe@posit.co\", role = \"aut\"), person(\"Garrick\", \"Aden-Buie\", , \"garrick@posit.co\", role = \"aut\", comment = c(ORCID = \"0000-0002-7111-0077\")), person(\"Posit Software, PBC\", role = c(\"cph\", \"fnd\")), person(, \"Bootstrap contributors\", role = \"ctb\", comment = \"Bootstrap library\"), person(, \"Twitter, Inc\", role = \"cph\", comment = \"Bootstrap library\"), person(\"Javi\", \"Aguilar\", role = c(\"ctb\", \"cph\"), comment = \"Bootstrap colorpicker library\"), person(\"Thomas\", \"Park\", role = c(\"ctb\", \"cph\"), comment = \"Bootswatch library\"), person(, \"PayPal\", role = c(\"ctb\", \"cph\"), comment = \"Bootstrap accessibility plugin\") )",
      "Description": "Simplifies custom 'CSS' styling of both 'shiny' and 'rmarkdown' via 'Bootstrap' 'Sass'. Supports 'Bootstrap' 3, 4 and 5 as well as their various 'Bootswatch' themes. An interactive widget is also provided for previewing themes in real time.",
      "License": "MIT + file LICENSE",
      "URL": "https://rstudio.github.io/bslib/, https://github.com/rstudio/bslib",
      "BugReports": "https://github.com/rstudio/bslib/issues",
      "Depends": [
        "R (>= 2.10)"
      ],
      "Imports": [
        "base64enc",
        "cachem",
        "fastmap (>= 1.1.1)",
        "grDevices",
        "htmltools (>= 0.5.8)",
        "jquerylib (>= 0.1.3)",
        "jsonlite",
        "lifecycle",
        "memoise (>= 2.0.1)",
        "mime",
        "rlang",
        "sass (>= 0.4.9)"
      ],
      "Suggests": [
        "brand.yml",
        "bsicons",
        "curl",
        "fontawesome",
        "future",
        "ggplot2",
        "knitr",
        "lattice",
        "magrittr",
        "rappdirs",
        "rmarkdown (>= 2.7)",
        "shiny (>= 1.11.1)",
        "testthat",
        "thematic",
        "tools",
        "utils",
        "withr",
        "yaml"
      ],
      "Config/Needs/deploy": "BH, chiflights22, colourpicker, commonmark, cpp11, cpsievert/chiflights22, cpsievert/histoslider, dplyr, DT, ggplot2, ggridges, gt, hexbin, histoslider, htmlwidgets, lattice, leaflet, lubridate, markdown, modelr, plotly, reactable, reshape2, rprojroot, rsconnect, rstudio/shiny, scales, styler, tibble",
      "Config/Needs/routine": "chromote, desc, renv",
      "Config/Needs/website": "brio, crosstalk, dplyr, DT, ggplot2, glue, htmlwidgets, leaflet, lorem, palmerpenguins, plotly, purrr, rprojroot, rstudio/htmltools, scales, stringr, tidyr, webshot2",
      "Config/testthat/edition": "3",
      "Config/testthat/parallel": "true",
      "Config/testthat/start-first": "zzzz-bs-sass, fonts, zzz-precompile, theme-*, rmd-*",
      "Encoding": "UTF-8",
      "RoxygenNote": "7.3.3",
      "Collate": "'accordion.R' 'breakpoints.R' 'bs-current-theme.R' 'bs-dependencies.R' 'bs-global.R' 'bs-remove.R' 'bs-theme-layers.R' 'bs-theme-preset-bootswatch.R' 'bs-theme-preset-brand.R' 'bs-theme-preset-builtin.R' 'bs-theme-preset.R' 'utils.R' 'bs-theme-preview.R' 'bs-theme-update.R' 'bs-theme.R' 'bslib-package.R' 'buttons.R' 'card.R' 'deprecated.R' 'files.R' 'fill.R' 'imports.R' 'input-code-editor.R' 'input-dark-mode.R' 'input-submit.R' 'input-switch.R' 'layout.R' 'nav-items.R' 'nav-update.R' 'navbar_options.R' 'navs-legacy.R' 'navs.R' 'onLoad.R' 'page.R' 'popover.R' 'precompiled.R' 'print.R' 'shiny-devmode.R' 'sidebar.R' 'staticimports.R' 'toast.R' 'tooltip.R' 'utils-deps.R' 'utils-shiny.R' 'utils-tags.R' 'value-box.R' 'version-default.R' 'versions.R'",
      "NeedsCompilation": "no",
      "Author": "Carson Sievert [aut, cre] (ORCID: <https://orcid.org/0000-0002-4958-2844>), Joe Cheng [aut], Garrick Aden-Buie [aut] (ORCID: <https://orcid.org/0000-0002-7111-0077>), Posit Software, PBC [cph, fnd], Bootstrap contributors [ctb] (Bootstrap library), Twitter, Inc [cph] (Bootstrap library), Javi Aguilar [ctb, cph] (Bootstrap colorpicker library), Thomas Park [ctb, cph] (Bootswatch library), PayPal [ctb, cph] (Bootstrap accessibility plugin)",
      "Maintainer": "Carson Sievert <carson@posit.co>",
      "Repository": "CRAN"
    },
    "cachem": {
      "Package": "cachem",
      "Version": "1.1.0",
      "Source": "Repository",
      "Title": "Cache R Objects with Automatic Pruning",
      "Description": "Key-value stores with automatic pruning. Caches can limit either their total size or the age of the oldest object (or both), automatically pruning objects to maintain the constraints.",
      "Authors@R": "c( person(\"Winston\", \"Chang\", , \"winston@posit.co\", c(\"aut\", \"cre\")), person(family = \"Posit Software, PBC\", role = c(\"cph\", \"fnd\")))",
      "License": "MIT + file LICENSE",
      "Encoding": "UTF-8",
      "ByteCompile": "true",
      "URL": "https://cachem.r-lib.org/, https://github.com/r-lib/cachem",
      "Imports": [
        "rlang",
        "fastmap (>= 1.2.0)"
      ],
      "Suggests": [
        "testthat"
      ],
      "RoxygenNote": "7.2.3",
      "Config/Needs/routine": "lobstr",
      "Config/Needs/website": "pkgdown",
      "NeedsCompilation": "yes",
      "Author": "Winston Chang [aut, cre], Posit Software, PBC [cph, fnd]",
      "Maintainer": "Winston Chang <winston@posit.co>",
      "Repository": "CRAN"
    },
    "callr": {
      "Package": "callr",
      "Version": "3.7.6",
      "Source": "Repository",
      "Title": "Call R from R",
      "Authors@R": "c( person(\"Gábor\", \"Csárdi\", , \"csardi.gabor@gmail.com\", role = c(\"aut\", \"cre\", \"cph\"), comment = c(ORCID = \"0000-0001-7098-9676\")), person(\"Winston\", \"Chang\", role = \"aut\"), person(\"Posit Software, PBC\", role = c(\"cph\", \"fnd\")), person(\"Ascent Digital Services\", role = c(\"cph\", \"fnd\")) )",
      "Description": "It is sometimes useful to perform a computation in a separate R process, without affecting the current R process at all.  This packages does exactly that.",
      "License": "MIT + file LICENSE",
      "URL": "https://callr.r-lib.org, https://github.com/r-lib/callr",
      "BugReports": "https://github.com/r-lib/callr/issues",
      "Depends": [
        "R (>= 3.4)"
      ],
      "Imports": [
        "processx (>= 3.6.1)",
        "R6",
        "utils"
      ],
      "Suggests": [
        "asciicast (>= 2.3.1)",
        "cli (>= 1.1.0)",
        "mockery",
        "ps",
        "rprojroot",
        "spelling",
        "testthat (>= 3.2.0)",
        "withr (>= 2.3.0)"
      ],
      "Config/Needs/website": "r-lib/asciicast, glue, htmlwidgets, igraph, tibble, tidyverse/tidytemplate",
      "Config/testthat/edition": "3",
      "Encoding": "UTF-8",
      "Language": "en-US",
      "RoxygenNote": "7.3.1.9000",
      "NeedsCompilation": "no",
      "Author": "Gábor Csárdi [aut, cre, cph] (<https://orcid.org/0000-0001-7098-9676>), Winston Chang [aut], Posit Software, PBC [cph, fnd], Ascent Digital Services [cph, fnd]",
      "Maintainer": "Gábor Csárdi <csardi.gabor@gmail.com>",
      "Repository": "CRAN"
    },
    "car": {
      "Package": "car",
      "Version": "3.1-5",
      "Source": "Repository",
      "Date": "2026-01-05",
      "Title": "Companion to Applied Regression",
      "Authors@R": "c(person(\"John\", \"Fox\", role =\"aut\" , email = \"jfox@mcmaster.ca\"), person(\"Sanford\", \"Weisberg\", role = \"aut\", email = \"sandy@umn.edu\"), person(\"Brad\", \"Price\", role = c(\"aut\", \"cre\"), email = \"brad.price@mail.wvu.edu\"), person(\"Daniel\", \"Adler\", role=\"ctb\"), person(\"Douglas\", \"Bates\", role = \"ctb\"), person(\"Gabriel\", \"Baud-Bovy\", role = \"ctb\"), person(\"Ben\", \"Bolker\", role=\"ctb\"), person(\"Steve\", \"Ellison\", role=\"ctb\"), person(\"David\", \"Firth\", role = \"ctb\"), person(\"Michael\", \"Friendly\", role = \"ctb\"), person(\"Gregor\", \"Gorjanc\", role = \"ctb\"), person(\"Spencer\", \"Graves\", role = \"ctb\"), person(\"Richard\", \"Heiberger\", role = \"ctb\"), person(\"Pavel\", \"Krivitsky\", role = \"ctb\"), person(\"Rafael\", \"Laboissiere\", role = \"ctb\"), person(\"Martin\", \"Maechler\", role=\"ctb\"), person(\"Georges\", \"Monette\", role = \"ctb\"), person(\"Duncan\", \"Murdoch\", role=\"ctb\"), person(\"Henric\", \"Nilsson\", role = \"ctb\"), person(\"Derek\", \"Ogle\", role = \"ctb\"), person(\"Iain\", \"Proctor\", role = \"ctb\"), person(\"Brian\", \"Ripley\", role = \"ctb\"), person(\"Tom\", \"Short\", role=\"ctb\"), person(\"William\", \"Venables\", role = \"ctb\"), person(\"Steve\", \"Walker\", role=\"ctb\"), person(\"David\", \"Winsemius\", role=\"ctb\"), person(\"Achim\", \"Zeileis\", role = \"ctb\"), person(\"R-Core\", role=\"ctb\"))",
      "Depends": [
        "R (>= 3.5.0)",
        "carData (>= 3.0-0)"
      ],
      "Imports": [
        "abind",
        "Formula",
        "MASS",
        "mgcv",
        "nnet",
        "pbkrtest (>= 0.4-4)",
        "quantreg",
        "grDevices",
        "utils",
        "stats",
        "graphics",
        "lme4 (>= 1.1-27.1)",
        "nlme",
        "scales"
      ],
      "Suggests": [
        "alr4",
        "boot",
        "coxme",
        "effects",
        "knitr",
        "leaps",
        "lmtest",
        "Matrix",
        "MatrixModels",
        "ordinal",
        "plotrix",
        "mvtnorm",
        "rgl (>= 0.111.3)",
        "rio",
        "sandwich",
        "SparseM",
        "survival",
        "survey"
      ],
      "ByteCompile": "yes",
      "LazyLoad": "yes",
      "Description": "Functions to Accompany J. Fox and S. Weisberg,  An R Companion to Applied Regression, Third Edition, Sage, 2019.",
      "License": "GPL (>= 2)",
      "URL": "https://github.com/bprice2652/car_repo, https://CRAN.R-project.org/package=car, https://z.umn.edu/carbook",
      "VignetteBuilder": "knitr",
      "NeedsCompilation": "no",
      "Author": "John Fox [aut], Sanford Weisberg [aut], Brad Price [aut, cre], Daniel Adler [ctb], Douglas Bates [ctb], Gabriel Baud-Bovy [ctb], Ben Bolker [ctb], Steve Ellison [ctb], David Firth [ctb], Michael Friendly [ctb], Gregor Gorjanc [ctb], Spencer Graves [ctb], Richard Heiberger [ctb], Pavel Krivitsky [ctb], Rafael Laboissiere [ctb], Martin Maechler [ctb], Georges Monette [ctb], Duncan Murdoch [ctb], Henric Nilsson [ctb], Derek Ogle [ctb], Iain Proctor [ctb], Brian Ripley [ctb], Tom Short [ctb], William Venables [ctb], Steve Walker [ctb], David Winsemius [ctb], Achim Zeileis [ctb], R-Core [ctb]",
      "Maintainer": "Brad Price <brad.price@mail.wvu.edu>",
      "Repository": "CRAN"
    },
    "carData": {
      "Package": "carData",
      "Version": "3.0-6",
      "Source": "Repository",
      "Date": "2026-01-30",
      "Title": "Companion to Applied Regression Data Sets",
      "Authors@R": "c(person(\"John\", \"Fox\", role = \"aut\", email = \"jfox@mcmaster.ca\"), person(\"Sanford\", \"Weisberg\", role = \"aut\", email = \"sandy@umn.edu\"), person(\"Brad\", \"Price\", role = c(\"aut\", \"cre\"), email = \"brad.price@mail.wvu.edu\"))",
      "Depends": [
        "R (>= 3.5.0)"
      ],
      "Suggests": [
        "car (>= 3.0-0)"
      ],
      "LazyLoad": "yes",
      "LazyData": "yes",
      "Description": "Datasets to Accompany J. Fox and S. Weisberg,  An R Companion to Applied Regression, Third Edition, Sage (2019).",
      "License": "GPL (>= 2)",
      "URL": "https://r-forge.r-project.org/projects/car/, https://CRAN.R-project.org/package=carData, https://z.umn.edu/carbook",
      "NeedsCompilation": "no",
      "Author": "John Fox [aut], Sanford Weisberg [aut], Brad Price [aut, cre]",
      "Maintainer": "Brad Price <brad.price@mail.wvu.edu>",
      "Repository": "CRAN"
    },
    "checkmate": {
      "Package": "checkmate",
      "Version": "2.3.4",
      "Source": "Repository",
      "Type": "Package",
      "Title": "Fast and Versatile Argument Checks",
      "Description": "Tests and assertions to perform frequent argument checks. A substantial part of the package was written in C to minimize any worries about execution time overhead.",
      "Authors@R": "c( person(\"Michel\", \"Lang\", NULL, \"michellang@gmail.com\", role = c(\"cre\", \"aut\"), comment = c(ORCID = \"0000-0001-9754-0393\")), person(\"Bernd\", \"Bischl\", NULL, \"bernd_bischl@gmx.net\", role = \"ctb\"), person(\"Dénes\", \"Tóth\", NULL, \"toth.denes@kogentum.hu\", role = \"ctb\", comment = c(ORCID = \"0000-0003-4262-3217\")) )",
      "URL": "https://mllg.github.io/checkmate/, https://github.com/mllg/checkmate",
      "URLNote": "https://github.com/mllg/checkmate",
      "BugReports": "https://github.com/mllg/checkmate/issues",
      "NeedsCompilation": "yes",
      "ByteCompile": "yes",
      "Encoding": "UTF-8",
      "Depends": [
        "R (>= 3.0.0)"
      ],
      "Imports": [
        "backports (>= 1.1.0)",
        "utils"
      ],
      "Suggests": [
        "R6",
        "fastmatch",
        "data.table (>= 1.9.8)",
        "devtools",
        "ggplot2",
        "knitr",
        "magrittr",
        "microbenchmark",
        "rmarkdown",
        "testthat (>= 3.0.4)",
        "tinytest (>= 1.1.0)",
        "tibble"
      ],
      "License": "BSD_3_clause + file LICENSE",
      "VignetteBuilder": "knitr",
      "RoxygenNote": "7.3.3",
      "Collate": "'AssertCollection.R' 'allMissing.R' 'anyInfinite.R' 'anyMissing.R' 'anyNaN.R' 'asInteger.R' 'assert.R' 'helper.R' 'makeExpectation.R' 'makeTest.R' 'makeAssertion.R' 'checkAccess.R' 'checkArray.R' 'checkAtomic.R' 'checkAtomicVector.R' 'checkCharacter.R' 'checkChoice.R' 'checkClass.R' 'checkComplex.R' 'checkCount.R' 'checkDataFrame.R' 'checkDataTable.R' 'checkDate.R' 'checkDirectoryExists.R' 'checkDisjunct.R' 'checkDouble.R' 'checkEnvironment.R' 'checkFALSE.R' 'checkFactor.R' 'checkFileExists.R' 'checkFlag.R' 'checkFormula.R' 'checkFunction.R' 'checkInt.R' 'checkInteger.R' 'checkIntegerish.R' 'checkList.R' 'checkLogical.R' 'checkMatrix.R' 'checkMultiClass.R' 'checkNamed.R' 'checkNames.R' 'checkNull.R' 'checkNumber.R' 'checkNumeric.R' 'checkOS.R' 'checkPOSIXct.R' 'checkPathForOutput.R' 'checkPermutation.R' 'checkR6.R' 'checkRaw.R' 'checkScalar.R' 'checkScalarNA.R' 'checkSetEqual.R' 'checkString.R' 'checkSubset.R' 'checkTRUE.R' 'checkTibble.R' 'checkVector.R' 'coalesce.R' 'isIntegerish.R' 'matchArg.R' 'qassert.R' 'qassertr.R' 'vname.R' 'wfwl.R' 'zzz.R'",
      "Author": "Michel Lang [cre, aut] (ORCID: <https://orcid.org/0000-0001-9754-0393>), Bernd Bischl [ctb], Dénes Tóth [ctb] (ORCID: <https://orcid.org/0000-0003-4262-3217>)",
      "Maintainer": "Michel Lang <michellang@gmail.com>",
      "Repository": "CRAN"
    },
    "chron": {
      "Package": "chron",
      "Version": "2.3-62",
      "Source": "Repository",
      "Title": "Chronological Objects which Can Handle Dates and Times",
      "Description": "Provides chronological objects which can handle dates and times.",
      "Authors@R": "c(person(\"David\", \"James\", role = \"aut\", comment = \"S original\"), person(\"Kurt\", \"Hornik\", role = c(\"aut\", \"trl\", \"cre\"), email = \"Kurt.Hornik@R-project.org\", comment = c(ORCID = \"0000-0003-4198-9911\", \"R port\")), person(\"Gabor\", \"Grothendieck\", role = \"ctb\", email = \"ggrothendieck@gmail.com\"), person(\"R Core Team\", role = \"ctb\"))",
      "Depends": [
        "R (>= 2.12.0)"
      ],
      "Imports": [
        "graphics",
        "stats"
      ],
      "Suggests": [
        "scales",
        "ggplot2"
      ],
      "Enhances": [
        "zoo"
      ],
      "License": "GPL-2",
      "NeedsCompilation": "yes",
      "Author": "David James [aut] (S original), Kurt Hornik [aut, trl, cre] (<https://orcid.org/0000-0003-4198-9911>, R port), Gabor Grothendieck [ctb], R Core Team [ctb]",
      "Maintainer": "Kurt Hornik <Kurt.Hornik@R-project.org>",
      "Repository": "CRAN"
    },
    "cli": {
      "Package": "cli",
      "Version": "3.6.5",
      "Source": "Repository",
      "Title": "Helpers for Developing Command Line Interfaces",
      "Authors@R": "c( person(\"Gábor\", \"Csárdi\", , \"gabor@posit.co\", role = c(\"aut\", \"cre\")), person(\"Hadley\", \"Wickham\", role = \"ctb\"), person(\"Kirill\", \"Müller\", role = \"ctb\"), person(\"Salim\", \"Brüggemann\", , \"salim-b@pm.me\", role = \"ctb\", comment = c(ORCID = \"0000-0002-5329-5987\")), person(\"Posit Software, PBC\", role = c(\"cph\", \"fnd\")) )",
      "Description": "A suite of tools to build attractive command line interfaces ('CLIs'), from semantic elements: headings, lists, alerts, paragraphs, etc. Supports custom themes via a 'CSS'-like language. It also contains a number of lower level 'CLI' elements: rules, boxes, trees, and 'Unicode' symbols with 'ASCII' alternatives. It support ANSI colors and text styles as well.",
      "License": "MIT + file LICENSE",
      "URL": "https://cli.r-lib.org, https://github.com/r-lib/cli",
      "BugReports": "https://github.com/r-lib/cli/issues",
      "Depends": [
        "R (>= 3.4)"
      ],
      "Imports": [
        "utils"
      ],
      "Suggests": [
        "callr",
        "covr",
        "crayon",
        "digest",
        "glue (>= 1.6.0)",
        "grDevices",
        "htmltools",
        "htmlwidgets",
        "knitr",
        "methods",
        "processx",
        "ps (>= 1.3.4.9000)",
        "rlang (>= 1.0.2.9003)",
        "rmarkdown",
        "rprojroot",
        "rstudioapi",
        "testthat (>= 3.2.0)",
        "tibble",
        "whoami",
        "withr"
      ],
      "Config/Needs/website": "r-lib/asciicast, bench, brio, cpp11, decor, desc, fansi, prettyunits, sessioninfo, tidyverse/tidytemplate, usethis, vctrs",
      "Config/testthat/edition": "3",
      "Encoding": "UTF-8",
      "RoxygenNote": "7.3.2",
      "NeedsCompilation": "yes",
      "Author": "Gábor Csárdi [aut, cre], Hadley Wickham [ctb], Kirill Müller [ctb], Salim Brüggemann [ctb] (<https://orcid.org/0000-0002-5329-5987>), Posit Software, PBC [cph, fnd]",
      "Maintainer": "Gábor Csárdi <gabor@posit.co>",
      "Repository": "CRAN"
    },
    "clipr": {
      "Package": "clipr",
      "Version": "0.8.0",
      "Source": "Repository",
      "Type": "Package",
      "Title": "Read and Write from the System Clipboard",
      "Authors@R": "c( person(\"Matthew\", \"Lincoln\", , \"matthew.d.lincoln@gmail.com\", role = c(\"aut\", \"cre\"), comment = c(ORCID = \"0000-0002-4387-3384\")), person(\"Louis\", \"Maddox\", role = \"ctb\"), person(\"Steve\", \"Simpson\", role = \"ctb\"), person(\"Jennifer\", \"Bryan\", role = \"ctb\") )",
      "Description": "Simple utility functions to read from and write to the Windows, OS X, and X11 clipboards.",
      "License": "GPL-3",
      "URL": "https://github.com/mdlincoln/clipr, http://matthewlincoln.net/clipr/",
      "BugReports": "https://github.com/mdlincoln/clipr/issues",
      "Imports": [
        "utils"
      ],
      "Suggests": [
        "covr",
        "knitr",
        "rmarkdown",
        "rstudioapi (>= 0.5)",
        "testthat (>= 2.0.0)"
      ],
      "VignetteBuilder": "knitr",
      "Encoding": "UTF-8",
      "Language": "en-US",
      "RoxygenNote": "7.1.2",
      "SystemRequirements": "xclip (https://github.com/astrand/xclip) or xsel (http://www.vergenet.net/~conrad/software/xsel/) for accessing the X11 clipboard, or wl-clipboard (https://github.com/bugaevc/wl-clipboard) for systems using Wayland.",
      "NeedsCompilation": "no",
      "Author": "Matthew Lincoln [aut, cre] (<https://orcid.org/0000-0002-4387-3384>), Louis Maddox [ctb], Steve Simpson [ctb], Jennifer Bryan [ctb]",
      "Maintainer": "Matthew Lincoln <matthew.d.lincoln@gmail.com>",
      "Repository": "CRAN"
    },
    "clock": {
      "Package": "clock",
      "Version": "0.7.4",
      "Source": "Repository",
      "Title": "Date-Time Types and Tools",
      "Authors@R": "c( person(\"Davis\", \"Vaughan\", , \"davis@posit.co\", role = c(\"aut\", \"cre\")), person(\"Posit Software, PBC\", role = c(\"cph\", \"fnd\")) )",
      "Description": "Provides a comprehensive library for date-time manipulations using a new family of orthogonal date-time classes (durations, time points, zoned-times, and calendars) that partition responsibilities so that the complexities of time zones are only considered when they are really needed. Capabilities include: date-time parsing, formatting, arithmetic, extraction and updating of components, and rounding.",
      "License": "MIT + file LICENSE",
      "URL": "https://clock.r-lib.org, https://github.com/r-lib/clock",
      "BugReports": "https://github.com/r-lib/clock/issues",
      "Depends": [
        "R (>= 4.0.0)"
      ],
      "Imports": [
        "cli (>= 3.6.4)",
        "lifecycle (>= 1.0.4)",
        "rlang (>= 1.1.5)",
        "tzdb (>= 0.5.0)",
        "vctrs (>= 0.6.5)"
      ],
      "Suggests": [
        "covr",
        "knitr",
        "magrittr",
        "pillar",
        "rmarkdown",
        "slider (>= 0.3.2)",
        "testthat (>= 3.0.0)",
        "withr"
      ],
      "LinkingTo": [
        "cpp11 (>= 0.5.2)",
        "tzdb (>= 0.5.0)"
      ],
      "VignetteBuilder": "knitr",
      "Config/build/compilation-database": "true",
      "Config/Needs/website": "lubridate, tidyverse/tidytemplate",
      "Config/testthat/edition": "3",
      "Encoding": "UTF-8",
      "LazyData": "true",
      "RoxygenNote": "7.3.2",
      "NeedsCompilation": "yes",
      "Author": "Davis Vaughan [aut, cre], Posit Software, PBC [cph, fnd]",
      "Maintainer": "Davis Vaughan <davis@posit.co>",
      "Repository": "CRAN"
    },
    "coda": {
      "Package": "coda",
      "Version": "0.19-4.1",
      "Source": "Repository"
    },
    "colorspace": {
      "Package": "colorspace",
      "Version": "2.1-2",
      "Source": "Repository",
      "Date": "2025-09-22",
      "Title": "A Toolbox for Manipulating and Assessing Colors and Palettes",
      "Authors@R": "c(person(given = \"Ross\", family = \"Ihaka\", role = \"aut\", email = \"ihaka@stat.auckland.ac.nz\"), person(given = \"Paul\", family = \"Murrell\", role = \"aut\", email = \"paul@stat.auckland.ac.nz\", comment = c(ORCID = \"0000-0002-3224-8858\")), person(given = \"Kurt\", family = \"Hornik\", role = \"aut\", email = \"Kurt.Hornik@R-project.org\", comment = c(ORCID = \"0000-0003-4198-9911\")), person(given = c(\"Jason\", \"C.\"), family = \"Fisher\", role = \"aut\", email = \"jfisher@usgs.gov\", comment = c(ORCID = \"0000-0001-9032-8912\")), person(given = \"Reto\", family = \"Stauffer\", role = \"aut\", email = \"Reto.Stauffer@uibk.ac.at\", comment = c(ORCID = \"0000-0002-3798-5507\")), person(given = c(\"Claus\", \"O.\"), family = \"Wilke\", role = \"aut\", email = \"wilke@austin.utexas.edu\", comment = c(ORCID = \"0000-0002-7470-9261\")), person(given = c(\"Claire\", \"D.\"), family = \"McWhite\", role = \"aut\", email = \"claire.mcwhite@utmail.utexas.edu\", comment = c(ORCID = \"0000-0001-7346-3047\")), person(given = \"Achim\", family = \"Zeileis\", role = c(\"aut\", \"cre\"), email = \"Achim.Zeileis@R-project.org\", comment = c(ORCID = \"0000-0003-0918-3766\")))",
      "Description": "Carries out mapping between assorted color spaces including RGB, HSV, HLS, CIEXYZ, CIELUV, HCL (polar CIELUV), CIELAB, and polar CIELAB. Qualitative, sequential, and diverging color palettes based on HCL colors are provided along with corresponding ggplot2 color scales. Color palette choice is aided by an interactive app (with either a Tcl/Tk or a shiny graphical user interface) and shiny apps with an HCL color picker and a color vision deficiency emulator. Plotting functions for displaying and assessing palettes include color swatches, visualizations of the HCL space, and trajectories in HCL and/or RGB spectrum. Color manipulation functions include: desaturation, lightening/darkening, mixing, and simulation of color vision deficiencies (deutanomaly, protanomaly, tritanomaly). Details can be found on the project web page at <https://colorspace.R-Forge.R-project.org/> and in the accompanying scientific paper: Zeileis et al. (2020, Journal of Statistical Software, <doi:10.18637/jss.v096.i01>).",
      "Depends": [
        "R (>= 3.0.0)",
        "methods"
      ],
      "Imports": [
        "graphics",
        "grDevices",
        "stats"
      ],
      "Suggests": [
        "datasets",
        "utils",
        "KernSmooth",
        "MASS",
        "kernlab",
        "mvtnorm",
        "vcd",
        "tcltk",
        "shiny",
        "shinyjs",
        "ggplot2",
        "dplyr",
        "scales",
        "grid",
        "png",
        "jpeg",
        "knitr",
        "rmarkdown",
        "RColorBrewer",
        "rcartocolor",
        "scico",
        "viridis",
        "wesanderson"
      ],
      "VignetteBuilder": "knitr",
      "License": "BSD_3_clause + file LICENSE",
      "URL": "https://colorspace.R-Forge.R-project.org/, https://hclwizard.org/",
      "BugReports": "https://colorspace.R-Forge.R-project.org/contact.html",
      "LazyData": "yes",
      "Encoding": "UTF-8",
      "RoxygenNote": "7.3.2",
      "NeedsCompilation": "yes",
      "Author": "Ross Ihaka [aut], Paul Murrell [aut] (ORCID: <https://orcid.org/0000-0002-3224-8858>), Kurt Hornik [aut] (ORCID: <https://orcid.org/0000-0003-4198-9911>), Jason C. Fisher [aut] (ORCID: <https://orcid.org/0000-0001-9032-8912>), Reto Stauffer [aut] (ORCID: <https://orcid.org/0000-0002-3798-5507>), Claus O. Wilke [aut] (ORCID: <https://orcid.org/0000-0002-7470-9261>), Claire D. McWhite [aut] (ORCID: <https://orcid.org/0000-0001-7346-3047>), Achim Zeileis [aut, cre] (ORCID: <https://orcid.org/0000-0003-0918-3766>)",
      "Maintainer": "Achim Zeileis <Achim.Zeileis@R-project.org>",
      "Repository": "CRAN"
    },
    "commonmark": {
      "Package": "commonmark",
      "Version": "2.0.0",
      "Source": "Repository",
      "Type": "Package",
      "Title": "High Performance CommonMark and Github Markdown Rendering in R",
      "Authors@R": "c( person(\"Jeroen\", \"Ooms\", ,\"jeroenooms@gmail.com\", role = c(\"aut\", \"cre\"), comment = c(ORCID = \"0000-0002-4035-0289\")), person(\"John MacFarlane\", role = \"cph\", comment = \"Author of cmark\"))",
      "Description": "The CommonMark specification <https://github.github.com/gfm/> defines a rationalized version of markdown syntax. This package uses the 'cmark'  reference implementation for converting markdown text into various formats including html, latex and groff man. In addition it exposes the markdown parse tree in xml format. Also includes opt-in support for GFM extensions including tables, autolinks, and strikethrough text.",
      "License": "BSD_2_clause + file LICENSE",
      "URL": "https://docs.ropensci.org/commonmark/ https://ropensci.r-universe.dev/commonmark",
      "BugReports": "https://github.com/r-lib/commonmark/issues",
      "Suggests": [
        "curl",
        "testthat",
        "xml2"
      ],
      "RoxygenNote": "7.3.2",
      "Language": "en-US",
      "Encoding": "UTF-8",
      "NeedsCompilation": "yes",
      "Author": "Jeroen Ooms [aut, cre] (ORCID: <https://orcid.org/0000-0002-4035-0289>), John MacFarlane [cph] (Author of cmark)",
      "Maintainer": "Jeroen Ooms <jeroenooms@gmail.com>",
      "Repository": "CRAN"
    },
    "config": {
      "Package": "config",
      "Version": "0.3.2",
      "Source": "Repository",
      "Type": "Package",
      "Title": "Manage Environment Specific Configuration Values",
      "Authors@R": "c( person(\"JJ\", \"Allaire\", role = c(\"aut\"), email = \"jj@rstudio.com\"), person(\"Andrie\", \"de Vries\", role = \"cre\", email = \"apdevries@gmail.com\"), person(\"Posit Software, PBC\", role = c(\"cph\", \"fnd\")) )",
      "Imports": [
        "yaml (>= 2.1.19)"
      ],
      "Suggests": [
        "testthat",
        "knitr",
        "rmarkdown",
        "covr",
        "spelling",
        "withr"
      ],
      "Description": "Manage configuration values across multiple environments (e.g. development, test, production). Read values using a function that determines the current environment and returns the appropriate value.",
      "License": "GPL-3",
      "URL": "https://rstudio.github.io/config/, https://github.com/rstudio/config",
      "BugReports": "https://github.com/rstudio/config/issues",
      "RoxygenNote": "7.2.3",
      "VignetteBuilder": "knitr",
      "Encoding": "UTF-8",
      "Language": "en-US",
      "Config/testthat/edition": "3",
      "NeedsCompilation": "no",
      "Author": "JJ Allaire [aut], Andrie de Vries [cre], Posit Software, PBC [cph, fnd]",
      "Maintainer": "Andrie de Vries <apdevries@gmail.com>",
      "Repository": "CRAN"
    },
    "coro": {
      "Package": "coro",
      "Version": "1.1.0",
      "Source": "Repository"
    },
    "corrplot": {
      "Package": "corrplot",
      "Version": "0.95",
      "Source": "Repository",
      "Type": "Package",
      "Title": "Visualization of a Correlation Matrix",
      "Date": "2024-10-14",
      "Authors@R": "c( person('Taiyun', 'Wei', email = 'weitaiyun@gmail.com', role = c('cre', 'aut')), person('Viliam', 'Simko', email = 'viliam.simko@gmail.com', role = 'aut'), person('Michael', 'Levy', email = 'michael.levy@healthcatalyst.com', role = 'ctb'), person('Yihui', 'Xie', email = 'xie@yihui.name', role = 'ctb'), person('Yan', 'Jin', email = 'jyfeather@gmail.com', role = 'ctb'), person('Jeff', 'Zemla', email = 'zemla@wisc.edu', role = 'ctb'), person('Moritz', 'Freidank', email = 'freidankm@googlemail.com', role = 'ctb'), person('Jun', 'Cai', email = 'cai-j12@mails.tsinghua.edu.cn', role = 'ctb'), person('Tomas', 'Protivinsky', email = 'tomas.protivinsky@gmail.com', role = 'ctb') )",
      "Maintainer": "Taiyun Wei <weitaiyun@gmail.com>",
      "Suggests": [
        "seriation",
        "knitr",
        "RColorBrewer",
        "rmarkdown",
        "magrittr",
        "prettydoc",
        "testthat"
      ],
      "Description": "Provides a visual exploratory tool on correlation matrix that supports automatic variable reordering to help detect hidden patterns among variables.",
      "License": "MIT + file LICENSE",
      "URL": "https://github.com/taiyun/corrplot",
      "BugReports": "https://github.com/taiyun/corrplot/issues",
      "VignetteBuilder": "knitr",
      "RoxygenNote": "7.2.1",
      "NeedsCompilation": "no",
      "Author": "Taiyun Wei [cre, aut], Viliam Simko [aut], Michael Levy [ctb], Yihui Xie [ctb], Yan Jin [ctb], Jeff Zemla [ctb], Moritz Freidank [ctb], Jun Cai [ctb], Tomas Protivinsky [ctb]",
      "Repository": "CRAN"
    },
    "cowplot": {
      "Package": "cowplot",
      "Version": "1.2.0",
      "Source": "Repository",
      "Title": "Streamlined Plot Theme and Plot Annotations for 'ggplot2'",
      "Authors@R": "person( given = \"Claus O.\", family = \"Wilke\", role = c(\"aut\", \"cre\"), email = \"wilke@austin.utexas.edu\", comment = c(ORCID = \"0000-0002-7470-9261\") )",
      "Description": "Provides various features that help with creating publication-quality figures with 'ggplot2', such as a set of themes, functions to align plots and arrange them into complex compound figures, and functions that make it easy to annotate plots and or mix plots with images. The package was originally written for internal use in the Wilke lab, hence the name (Claus O. Wilke's plot package). It has also been used extensively in the book Fundamentals of Data Visualization.",
      "URL": "https://wilkelab.org/cowplot/",
      "BugReports": "https://github.com/wilkelab/cowplot/issues",
      "Depends": [
        "R (>= 3.5.0)"
      ],
      "Imports": [
        "ggplot2 (>= 3.5.2)",
        "grid",
        "gtable",
        "grDevices",
        "methods",
        "rlang",
        "scales"
      ],
      "License": "GPL-2",
      "Suggests": [
        "Cairo",
        "covr",
        "dplyr",
        "forcats",
        "gridGraphics (>= 0.4-0)",
        "knitr",
        "lattice",
        "magick",
        "maps",
        "PASWR",
        "patchwork",
        "rmarkdown",
        "ragg",
        "testthat (>= 1.0.0)",
        "tidyr",
        "vdiffr (>= 0.3.0)",
        "VennDiagram"
      ],
      "VignetteBuilder": "knitr",
      "Collate": "'add_sub.R' 'align_plots.R' 'as_grob.R' 'as_gtable.R' 'axis_canvas.R' 'cowplot.R' 'draw.R' 'get_plot_component.R' 'get_axes.R' 'get_titles.R' 'get_legend.R' 'get_panel.R' 'gtable.R' 'key_glyph.R' 'plot_grid.R' 'save.R' 'set_null_device.R' 'setup.R' 'stamp.R' 'themes.R' 'utils_ggplot2.R'",
      "RoxygenNote": "7.3.2",
      "Encoding": "UTF-8",
      "NeedsCompilation": "no",
      "Author": "Claus O. Wilke [aut, cre] (ORCID: <https://orcid.org/0000-0002-7470-9261>)",
      "Maintainer": "Claus O. Wilke <wilke@austin.utexas.edu>",
      "Repository": "CRAN"
    },
    "cpp11": {
      "Package": "cpp11",
      "Version": "0.5.3",
      "Source": "Repository",
      "Title": "A C++11 Interface for R's C Interface",
      "Authors@R": "c( person(\"Davis\", \"Vaughan\", email = \"davis@posit.co\", role = c(\"aut\", \"cre\"), comment = c(ORCID = \"0000-0003-4777-038X\")), person(\"Jim\",\"Hester\", role = \"aut\", comment = c(ORCID = \"0000-0002-2739-7082\")), person(\"Romain\", \"François\", role = \"aut\", comment = c(ORCID = \"0000-0002-2444-4226\")), person(\"Benjamin\", \"Kietzman\", role = \"ctb\"), person(\"Posit Software, PBC\", role = c(\"cph\", \"fnd\")) )",
      "Description": "Provides a header only, C++11 interface to R's C interface.  Compared to other approaches 'cpp11' strives to be safe against long jumps from the C API as well as C++ exceptions, conform to normal R function semantics and supports interaction with 'ALTREP' vectors.",
      "License": "MIT + file LICENSE",
      "URL": "https://cpp11.r-lib.org, https://github.com/r-lib/cpp11",
      "BugReports": "https://github.com/r-lib/cpp11/issues",
      "Depends": [
        "R (>= 4.0.0)"
      ],
      "Suggests": [
        "bench",
        "brio",
        "callr",
        "cli",
        "covr",
        "decor",
        "desc",
        "ggplot2",
        "glue",
        "knitr",
        "lobstr",
        "mockery",
        "progress",
        "rmarkdown",
        "scales",
        "Rcpp",
        "testthat (>= 3.2.0)",
        "tibble",
        "utils",
        "vctrs",
        "withr"
      ],
      "VignetteBuilder": "knitr",
      "Config/Needs/website": "tidyverse/tidytemplate",
      "Config/testthat/edition": "3",
      "Config/Needs/cpp11/cpp_register": "brio, cli, decor, desc, glue, tibble, vctrs",
      "Encoding": "UTF-8",
      "RoxygenNote": "7.3.2",
      "NeedsCompilation": "no",
      "Author": "Davis Vaughan [aut, cre] (ORCID: <https://orcid.org/0000-0003-4777-038X>), Jim Hester [aut] (ORCID: <https://orcid.org/0000-0002-2739-7082>), Romain François [aut] (ORCID: <https://orcid.org/0000-0002-2444-4226>), Benjamin Kietzman [ctb], Posit Software, PBC [cph, fnd]",
      "Maintainer": "Davis Vaughan <davis@posit.co>",
      "Repository": "CRAN"
    },
    "crayon": {
      "Package": "crayon",
      "Version": "1.5.3",
      "Source": "Repository",
      "Title": "Colored Terminal Output",
      "Authors@R": "c( person(\"Gábor\", \"Csárdi\", , \"csardi.gabor@gmail.com\", role = c(\"aut\", \"cre\")), person(\"Brodie\", \"Gaslam\", , \"brodie.gaslam@yahoo.com\", role = \"ctb\"), person(\"Posit Software, PBC\", role = c(\"cph\", \"fnd\")) )",
      "Description": "The crayon package is now superseded. Please use the 'cli' package for new projects.  Colored terminal output on terminals that support 'ANSI' color and highlight codes. It also works in 'Emacs' 'ESS'. 'ANSI' color support is automatically detected. Colors and highlighting can be combined and nested. New styles can also be created easily.  This package was inspired by the 'chalk' 'JavaScript' project.",
      "License": "MIT + file LICENSE",
      "URL": "https://r-lib.github.io/crayon/, https://github.com/r-lib/crayon",
      "BugReports": "https://github.com/r-lib/crayon/issues",
      "Imports": [
        "grDevices",
        "methods",
        "utils"
      ],
      "Suggests": [
        "mockery",
        "rstudioapi",
        "testthat",
        "withr"
      ],
      "Config/Needs/website": "tidyverse/tidytemplate",
      "Encoding": "UTF-8",
      "RoxygenNote": "7.3.1",
      "Collate": "'aaa-rstudio-detect.R' 'aaaa-rematch2.R' 'aab-num-ansi-colors.R' 'aac-num-ansi-colors.R' 'ansi-256.R' 'ansi-palette.R' 'combine.R' 'string.R' 'utils.R' 'crayon-package.R' 'disposable.R' 'enc-utils.R' 'has_ansi.R' 'has_color.R' 'link.R' 'styles.R' 'machinery.R' 'parts.R' 'print.R' 'style-var.R' 'show.R' 'string_operations.R'",
      "NeedsCompilation": "no",
      "Author": "Gábor Csárdi [aut, cre], Brodie Gaslam [ctb], Posit Software, PBC [cph, fnd]",
      "Maintainer": "Gábor Csárdi <csardi.gabor@gmail.com>",
      "Repository": "CRAN"
    },
    "credentials": {
      "Package": "credentials",
      "Version": "2.0.3",
      "Source": "Repository",
      "Type": "Package",
      "Title": "Tools for Managing SSH and Git Credentials",
      "Authors@R": "person(\"Jeroen\", \"Ooms\", role = c(\"aut\", \"cre\"),  email = \"jeroenooms@gmail.com\", comment = c(ORCID = \"0000-0002-4035-0289\"))",
      "Description": "Setup and retrieve HTTPS and SSH credentials for use with 'git' and  other services. For HTTPS remotes the package interfaces the 'git-credential'  utility which 'git' uses to store HTTP usernames and passwords. For SSH  remotes we provide convenient functions to find or generate appropriate SSH  keys. The package both helps the user to setup a local git installation, and also provides a back-end for git/ssh client libraries to authenticate with  existing user credentials.",
      "License": "MIT + file LICENSE",
      "SystemRequirements": "git (optional)",
      "Encoding": "UTF-8",
      "Imports": [
        "openssl (>= 1.3)",
        "sys (>= 2.1)",
        "curl",
        "jsonlite",
        "askpass"
      ],
      "Suggests": [
        "testthat",
        "knitr",
        "rmarkdown"
      ],
      "RoxygenNote": "7.2.1",
      "VignetteBuilder": "knitr",
      "Language": "en-US",
      "URL": "https://docs.ropensci.org/credentials/ https://r-lib.r-universe.dev/credentials",
      "BugReports": "https://github.com/r-lib/credentials/issues",
      "NeedsCompilation": "no",
      "Author": "Jeroen Ooms [aut, cre] (ORCID: <https://orcid.org/0000-0002-4035-0289>)",
      "Maintainer": "Jeroen Ooms <jeroenooms@gmail.com>",
      "Repository": "CRAN"
    },
    "crosstalk": {
      "Package": "crosstalk",
      "Version": "1.2.2",
      "Source": "Repository",
      "Type": "Package",
      "Title": "Inter-Widget Interactivity for HTML Widgets",
      "Authors@R": "c( person(\"Joe\", \"Cheng\", , \"joe@posit.co\", role = \"aut\"), person(\"Carson\", \"Sievert\", , \"carson@posit.co\", role = c(\"aut\", \"cre\"), comment = c(ORCID = \"0000-0002-4958-2844\")), person(\"Posit Software, PBC\", role = c(\"cph\", \"fnd\")), person(, \"jQuery Foundation\", role = \"cph\", comment = \"jQuery library and jQuery UI library\"), person(, \"jQuery contributors\", role = c(\"ctb\", \"cph\"), comment = \"jQuery library; authors listed in inst/www/shared/jquery-AUTHORS.txt\"), person(\"Mark\", \"Otto\", role = \"ctb\", comment = \"Bootstrap library\"), person(\"Jacob\", \"Thornton\", role = \"ctb\", comment = \"Bootstrap library\"), person(, \"Bootstrap contributors\", role = \"ctb\", comment = \"Bootstrap library\"), person(, \"Twitter, Inc\", role = \"cph\", comment = \"Bootstrap library\"), person(\"Brian\", \"Reavis\", role = c(\"ctb\", \"cph\"), comment = \"selectize.js library\"), person(\"Kristopher Michael\", \"Kowal\", role = c(\"ctb\", \"cph\"), comment = \"es5-shim library\"), person(, \"es5-shim contributors\", role = c(\"ctb\", \"cph\"), comment = \"es5-shim library\"), person(\"Denis\", \"Ineshin\", role = c(\"ctb\", \"cph\"), comment = \"ion.rangeSlider library\"), person(\"Sami\", \"Samhuri\", role = c(\"ctb\", \"cph\"), comment = \"Javascript strftime library\") )",
      "Description": "Provides building blocks for allowing HTML widgets to communicate with each other, with Shiny or without (i.e. static .html files). Currently supports linked brushing and filtering.",
      "License": "MIT + file LICENSE",
      "URL": "https://rstudio.github.io/crosstalk/, https://github.com/rstudio/crosstalk",
      "BugReports": "https://github.com/rstudio/crosstalk/issues",
      "Imports": [
        "htmltools (>= 0.3.6)",
        "jsonlite",
        "lazyeval",
        "R6"
      ],
      "Suggests": [
        "bslib",
        "ggplot2",
        "sass",
        "shiny",
        "testthat (>= 2.1.0)"
      ],
      "Config/Needs/website": "jcheng5/d3scatter, DT, leaflet, rmarkdown",
      "Encoding": "UTF-8",
      "RoxygenNote": "7.3.2",
      "NeedsCompilation": "no",
      "Author": "Joe Cheng [aut], Carson Sievert [aut, cre] (ORCID: <https://orcid.org/0000-0002-4958-2844>), Posit Software, PBC [cph, fnd], jQuery Foundation [cph] (jQuery library and jQuery UI library), jQuery contributors [ctb, cph] (jQuery library; authors listed in inst/www/shared/jquery-AUTHORS.txt), Mark Otto [ctb] (Bootstrap library), Jacob Thornton [ctb] (Bootstrap library), Bootstrap contributors [ctb] (Bootstrap library), Twitter, Inc [cph] (Bootstrap library), Brian Reavis [ctb, cph] (selectize.js library), Kristopher Michael Kowal [ctb, cph] (es5-shim library), es5-shim contributors [ctb, cph] (es5-shim library), Denis Ineshin [ctb, cph] (ion.rangeSlider library), Sami Samhuri [ctb, cph] (Javascript strftime library)",
      "Maintainer": "Carson Sievert <carson@posit.co>",
      "Repository": "CRAN"
    },
    "curl": {
      "Package": "curl",
      "Version": "7.0.0",
      "Source": "Repository",
      "Type": "Package",
      "Title": "A Modern and Flexible Web Client for R",
      "Authors@R": "c( person(\"Jeroen\", \"Ooms\", role = c(\"aut\", \"cre\"), email = \"jeroenooms@gmail.com\", comment = c(ORCID = \"0000-0002-4035-0289\")), person(\"Hadley\", \"Wickham\", role = \"ctb\"), person(\"Posit Software, PBC\", role = \"cph\"))",
      "Description": "Bindings to 'libcurl' <https://curl.se/libcurl/> for performing fully configurable HTTP/FTP requests where responses can be processed in memory, on disk, or streaming via the callback or connection interfaces. Some knowledge of 'libcurl' is recommended; for a more-user-friendly web client see the  'httr2' package which builds on this package with http specific tools and logic.",
      "License": "MIT + file LICENSE",
      "SystemRequirements": "libcurl (>= 7.73): libcurl-devel (rpm) or libcurl4-openssl-dev (deb)",
      "URL": "https://jeroen.r-universe.dev/curl",
      "BugReports": "https://github.com/jeroen/curl/issues",
      "Suggests": [
        "spelling",
        "testthat (>= 1.0.0)",
        "knitr",
        "jsonlite",
        "later",
        "rmarkdown",
        "httpuv (>= 1.4.4)",
        "webutils"
      ],
      "VignetteBuilder": "knitr",
      "Depends": [
        "R (>= 3.0.0)"
      ],
      "RoxygenNote": "7.3.2",
      "Encoding": "UTF-8",
      "Language": "en-US",
      "NeedsCompilation": "yes",
      "Author": "Jeroen Ooms [aut, cre] (ORCID: <https://orcid.org/0000-0002-4035-0289>), Hadley Wickham [ctb], Posit Software, PBC [cph]",
      "Maintainer": "Jeroen Ooms <jeroenooms@gmail.com>",
      "Repository": "CRAN"
    },
    "data.table": {
      "Package": "data.table",
      "Version": "1.18.2.1",
      "Source": "Repository",
      "Title": "Extension of `data.frame`",
      "Depends": [
        "R (>= 3.4.0)"
      ],
      "Imports": [
        "methods"
      ],
      "Suggests": [
        "bit64 (>= 4.0.0)",
        "bit (>= 4.0.4)",
        "R.utils (>= 2.13.0)",
        "xts",
        "zoo (>= 1.8-1)",
        "yaml",
        "knitr",
        "markdown"
      ],
      "Description": "Fast aggregation of large data (e.g. 100GB in RAM), fast ordered joins, fast add/modify/delete of columns by group using no copies at all, list columns, friendly and fast character-separated-value read/write. Offers a natural and flexible syntax, for faster development.",
      "License": "MPL-2.0 | file LICENSE",
      "URL": "https://r-datatable.com, https://Rdatatable.gitlab.io/data.table, https://github.com/Rdatatable/data.table",
      "BugReports": "https://github.com/Rdatatable/data.table/issues",
      "VignetteBuilder": "knitr",
      "Encoding": "UTF-8",
      "ByteCompile": "TRUE",
      "Authors@R": "c( person(\"Tyson\",\"Barrett\",        role=c(\"aut\",\"cre\"), email=\"t.barrett88@gmail.com\", comment = c(ORCID=\"0000-0002-2137-1391\")), person(\"Matt\",\"Dowle\",           role=\"aut\",          email=\"mattjdowle@gmail.com\"), person(\"Arun\",\"Srinivasan\",      role=\"aut\",          email=\"asrini@pm.me\"), person(\"Jan\",\"Gorecki\",          role=\"aut\",          email=\"j.gorecki@wit.edu.pl\"), person(\"Michael\",\"Chirico\",      role=\"aut\",          email=\"michaelchirico4@gmail.com\", comment = c(ORCID=\"0000-0003-0787-087X\")), person(\"Toby\",\"Hocking\",         role=\"aut\",          email=\"toby.hocking@r-project.org\", comment = c(ORCID=\"0000-0002-3146-0865\")), person(\"Benjamin\",\"Schwendinger\",role=\"aut\", comment = c(ORCID=\"0000-0003-3315-8114\")), person(\"Ivan\", \"Krylov\",         role=\"aut\",          email=\"ikrylov@disroot.org\",   comment = c(ORCID=\"0000-0002-0172-3812\")), person(\"Pasha\",\"Stetsenko\",      role=\"ctb\"), person(\"Tom\",\"Short\",            role=\"ctb\"), person(\"Steve\",\"Lianoglou\",      role=\"ctb\"), person(\"Eduard\",\"Antonyan\",      role=\"ctb\"), person(\"Markus\",\"Bonsch\",        role=\"ctb\"), person(\"Hugh\",\"Parsonage\",       role=\"ctb\"), person(\"Scott\",\"Ritchie\",        role=\"ctb\"), person(\"Kun\",\"Ren\",              role=\"ctb\"), person(\"Xianying\",\"Tan\",         role=\"ctb\"), person(\"Rick\",\"Saporta\",         role=\"ctb\"), person(\"Otto\",\"Seiskari\",        role=\"ctb\"), person(\"Xianghui\",\"Dong\",        role=\"ctb\"), person(\"Michel\",\"Lang\",          role=\"ctb\"), person(\"Watal\",\"Iwasaki\",        role=\"ctb\"), person(\"Seth\",\"Wenchel\",         role=\"ctb\"), person(\"Karl\",\"Broman\",          role=\"ctb\"), person(\"Tobias\",\"Schmidt\",       role=\"ctb\"), person(\"David\",\"Arenburg\",       role=\"ctb\"), person(\"Ethan\",\"Smith\",          role=\"ctb\"), person(\"Francois\",\"Cocquemas\",   role=\"ctb\"), person(\"Matthieu\",\"Gomez\",       role=\"ctb\"), person(\"Philippe\",\"Chataignon\",  role=\"ctb\"), person(\"Nello\",\"Blaser\",         role=\"ctb\"), person(\"Dmitry\",\"Selivanov\",     role=\"ctb\"), person(\"Andrey\",\"Riabushenko\",   role=\"ctb\"), person(\"Cheng\",\"Lee\",            role=\"ctb\"), person(\"Declan\",\"Groves\",        role=\"ctb\"), person(\"Daniel\",\"Possenriede\",   role=\"ctb\"), person(\"Felipe\",\"Parages\",       role=\"ctb\"), person(\"Denes\",\"Toth\",           role=\"ctb\"), person(\"Mus\",\"Yaramaz-David\",    role=\"ctb\"), person(\"Ayappan\",\"Perumal\",      role=\"ctb\"), person(\"James\",\"Sams\",           role=\"ctb\"), person(\"Martin\",\"Morgan\",        role=\"ctb\"), person(\"Michael\",\"Quinn\",        role=\"ctb\"), person(given=\"@javrucebo\",       role=\"ctb\", comment=\"GitHub user\"), person(\"Marc\",\"Halperin\",        role=\"ctb\"), person(\"Roy\",\"Storey\",           role=\"ctb\"), person(\"Manish\",\"Saraswat\",      role=\"ctb\"), person(\"Morgan\",\"Jacob\",         role=\"ctb\"), person(\"Michael\",\"Schubmehl\",    role=\"ctb\"), person(\"Davis\",\"Vaughan\",        role=\"ctb\"), person(\"Leonardo\",\"Silvestri\",   role=\"ctb\"), person(\"Jim\",\"Hester\",           role=\"ctb\"), person(\"Anthony\",\"Damico\",       role=\"ctb\"), person(\"Sebastian\",\"Freundt\",    role=\"ctb\"), person(\"David\",\"Simons\",         role=\"ctb\"), person(\"Elliott\",\"Sales de Andrade\", role=\"ctb\"), person(\"Cole\",\"Miller\",          role=\"ctb\"), person(\"Jens Peder\",\"Meldgaard\", role=\"ctb\"), person(\"Vaclav\",\"Tlapak\",        role=\"ctb\"), person(\"Kevin\",\"Ushey\",          role=\"ctb\"), person(\"Dirk\",\"Eddelbuettel\",    role=\"ctb\"), person(\"Tony\",\"Fischetti\",       role=\"ctb\"), person(\"Ofek\",\"Shilon\",          role=\"ctb\"), person(\"Vadim\",\"Khotilovich\",    role=\"ctb\"), person(\"Hadley\",\"Wickham\",       role=\"ctb\"), person(\"Bennet\",\"Becker\",        role=\"ctb\"), person(\"Kyle\",\"Haynes\",          role=\"ctb\"), person(\"Boniface Christian\",\"Kamgang\", role=\"ctb\"), person(\"Olivier\",\"Delmarcell\",   role=\"ctb\"), person(\"Josh\",\"O'Brien\",         role=\"ctb\"), person(\"Dereck\",\"de Mezquita\",   role=\"ctb\"), person(\"Michael\",\"Czekanski\",    role=\"ctb\"), person(\"Dmitry\", \"Shemetov\",     role=\"ctb\"), person(\"Nitish\", \"Jha\",          role=\"ctb\"), person(\"Joshua\", \"Wu\",           role=\"ctb\"), person(\"Iago\", \"Giné-Vázquez\",   role=\"ctb\"), person(\"Anirban\", \"Chetia\",      role=\"ctb\"), person(\"Doris\", \"Amoakohene\",    role=\"ctb\"), person(\"Angel\", \"Feliz\",         role=\"ctb\"), person(\"Michael\",\"Young\",        role=\"ctb\"), person(\"Mark\", \"Seeto\",          role=\"ctb\"), person(\"Philippe\", \"Grosjean\",   role=\"ctb\"), person(\"Vincent\", \"Runge\",       role=\"ctb\"), person(\"Christian\", \"Wia\",       role=\"ctb\"), person(\"Elise\", \"Maigné\",        role=\"ctb\"), person(\"Vincent\", \"Rocher\",      role=\"ctb\"), person(\"Vijay\", \"Lulla\",         role=\"ctb\"), person(\"Aljaž\", \"Sluga\",         role=\"ctb\"), person(\"Bill\", \"Evans\",          role=\"ctb\"), person(\"Reino\", \"Bruner\",        role=\"ctb\"), person(given=\"@badasahog\",       role=\"ctb\", comment=\"GitHub user\"), person(\"Vinit\", \"Thakur\",        role=\"ctb\"), person(\"Mukul\", \"Kumar\",         role=\"ctb\"), person(\"Ildikó\", \"Czeller\",      role=\"ctb\"), person(\"Manmita\", \"Das\",         role=\"ctb\") )",
      "NeedsCompilation": "yes",
      "Author": "Tyson Barrett [aut, cre] (ORCID: <https://orcid.org/0000-0002-2137-1391>), Matt Dowle [aut], Arun Srinivasan [aut], Jan Gorecki [aut], Michael Chirico [aut] (ORCID: <https://orcid.org/0000-0003-0787-087X>), Toby Hocking [aut] (ORCID: <https://orcid.org/0000-0002-3146-0865>), Benjamin Schwendinger [aut] (ORCID: <https://orcid.org/0000-0003-3315-8114>), Ivan Krylov [aut] (ORCID: <https://orcid.org/0000-0002-0172-3812>), Pasha Stetsenko [ctb], Tom Short [ctb], Steve Lianoglou [ctb], Eduard Antonyan [ctb], Markus Bonsch [ctb], Hugh Parsonage [ctb], Scott Ritchie [ctb], Kun Ren [ctb], Xianying Tan [ctb], Rick Saporta [ctb], Otto Seiskari [ctb], Xianghui Dong [ctb], Michel Lang [ctb], Watal Iwasaki [ctb], Seth Wenchel [ctb], Karl Broman [ctb], Tobias Schmidt [ctb], David Arenburg [ctb], Ethan Smith [ctb], Francois Cocquemas [ctb], Matthieu Gomez [ctb], Philippe Chataignon [ctb], Nello Blaser [ctb], Dmitry Selivanov [ctb], Andrey Riabushenko [ctb], Cheng Lee [ctb], Declan Groves [ctb], Daniel Possenriede [ctb], Felipe Parages [ctb], Denes Toth [ctb], Mus Yaramaz-David [ctb], Ayappan Perumal [ctb], James Sams [ctb], Martin Morgan [ctb], Michael Quinn [ctb], @javrucebo [ctb] (GitHub user), Marc Halperin [ctb], Roy Storey [ctb], Manish Saraswat [ctb], Morgan Jacob [ctb], Michael Schubmehl [ctb], Davis Vaughan [ctb], Leonardo Silvestri [ctb], Jim Hester [ctb], Anthony Damico [ctb], Sebastian Freundt [ctb], David Simons [ctb], Elliott Sales de Andrade [ctb], Cole Miller [ctb], Jens Peder Meldgaard [ctb], Vaclav Tlapak [ctb], Kevin Ushey [ctb], Dirk Eddelbuettel [ctb], Tony Fischetti [ctb], Ofek Shilon [ctb], Vadim Khotilovich [ctb], Hadley Wickham [ctb], Bennet Becker [ctb], Kyle Haynes [ctb], Boniface Christian Kamgang [ctb], Olivier Delmarcell [ctb], Josh O'Brien [ctb], Dereck de Mezquita [ctb], Michael Czekanski [ctb], Dmitry Shemetov [ctb], Nitish Jha [ctb], Joshua Wu [ctb], Iago Giné-Vázquez [ctb], Anirban Chetia [ctb], Doris Amoakohene [ctb], Angel Feliz [ctb], Michael Young [ctb], Mark Seeto [ctb], Philippe Grosjean [ctb], Vincent Runge [ctb], Christian Wia [ctb], Elise Maigné [ctb], Vincent Rocher [ctb], Vijay Lulla [ctb], Aljaž Sluga [ctb], Bill Evans [ctb], Reino Bruner [ctb], @badasahog [ctb] (GitHub user), Vinit Thakur [ctb], Mukul Kumar [ctb], Ildikó Czeller [ctb], Manmita Das [ctb]",
      "Maintainer": "Tyson Barrett <t.barrett88@gmail.com>",
      "Repository": "CRAN"
    },
    "dbplyr": {
      "Package": "dbplyr",
      "Version": "2.5.2",
      "Source": "Repository",
      "Type": "Package",
      "Title": "A 'dplyr' Back End for Databases",
      "Authors@R": "c( person(\"Hadley\", \"Wickham\", , \"hadley@posit.co\", role = c(\"aut\", \"cre\")), person(\"Maximilian\", \"Girlich\", role = \"aut\"), person(\"Edgar\", \"Ruiz\", role = \"aut\"), person(\"Posit Software, PBC\", role = c(\"cph\", \"fnd\")) )",
      "Description": "A 'dplyr' back end for databases that allows you to work with remote database tables as if they are in-memory data frames.  Basic features works with any database that has a 'DBI' back end; more advanced features require 'SQL' translation to be provided by the package author.",
      "License": "MIT + file LICENSE",
      "URL": "https://dbplyr.tidyverse.org/, https://github.com/tidyverse/dbplyr",
      "BugReports": "https://github.com/tidyverse/dbplyr/issues",
      "Depends": [
        "R (>= 3.6)"
      ],
      "Imports": [
        "blob (>= 1.2.0)",
        "cli (>= 3.6.1)",
        "DBI (>= 1.1.3)",
        "dplyr (>= 1.1.2)",
        "glue (>= 1.6.2)",
        "lifecycle (>= 1.0.3)",
        "magrittr",
        "methods",
        "pillar (>= 1.9.0)",
        "purrr (>= 1.0.1)",
        "R6 (>= 2.2.2)",
        "rlang (>= 1.1.1)",
        "tibble (>= 3.2.1)",
        "tidyr (>= 1.3.0)",
        "tidyselect (>= 1.2.1)",
        "utils",
        "vctrs (>= 0.6.3)",
        "withr (>= 2.5.0)"
      ],
      "Suggests": [
        "bit64",
        "covr",
        "knitr",
        "Lahman",
        "nycflights13",
        "odbc (>= 1.4.2)",
        "RMariaDB (>= 1.2.2)",
        "rmarkdown",
        "RPostgres (>= 1.4.5)",
        "RPostgreSQL",
        "RSQLite (>= 2.3.8)",
        "testthat (>= 3.1.10)"
      ],
      "VignetteBuilder": "knitr",
      "Config/Needs/website": "tidyverse/tidytemplate",
      "Config/testthat/edition": "3",
      "Config/testthat/parallel": "TRUE",
      "Encoding": "UTF-8",
      "Language": "en-gb",
      "RoxygenNote": "7.3.3",
      "Collate": "'db-sql.R' 'utils-check.R' 'import-standalone-types-check.R' 'import-standalone-obj-type.R' 'utils.R' 'sql.R' 'escape.R' 'translate-sql-cut.R' 'translate-sql-quantile.R' 'translate-sql-string.R' 'translate-sql-paste.R' 'translate-sql-helpers.R' 'translate-sql-window.R' 'translate-sql-conditional.R' 'backend-.R' 'backend-access.R' 'backend-hana.R' 'backend-hive.R' 'backend-impala.R' 'verb-copy-to.R' 'backend-mssql.R' 'backend-mysql.R' 'backend-odbc.R' 'backend-oracle.R' 'backend-postgres.R' 'backend-postgres-old.R' 'backend-redshift.R' 'backend-snowflake.R' 'backend-spark-sql.R' 'backend-sqlite.R' 'backend-teradata.R' 'build-sql.R' 'data-cache.R' 'data-lahman.R' 'data-nycflights13.R' 'db-escape.R' 'db-io.R' 'db.R' 'dbplyr.R' 'explain.R' 'ident.R' 'import-standalone-s3-register.R' 'join-by-compat.R' 'join-cols-compat.R' 'lazy-join-query.R' 'lazy-ops.R' 'lazy-query.R' 'lazy-select-query.R' 'lazy-set-op-query.R' 'memdb.R' 'optimise-utils.R' 'pillar.R' 'progress.R' 'sql-build.R' 'query-join.R' 'query-select.R' 'query-semi-join.R' 'query-set-op.R' 'query.R' 'reexport.R' 'remote.R' 'rows.R' 'schema.R' 'simulate.R' 'sql-clause.R' 'sql-expr.R' 'src-sql.R' 'src_dbi.R' 'table-name.R' 'tbl-lazy.R' 'tbl-sql.R' 'test-frame.R' 'testthat.R' 'tidyeval-across.R' 'tidyeval.R' 'translate-sql.R' 'utils-format.R' 'verb-arrange.R' 'verb-compute.R' 'verb-count.R' 'verb-distinct.R' 'verb-do-query.R' 'verb-do.R' 'verb-expand.R' 'verb-fill.R' 'verb-filter.R' 'verb-group_by.R' 'verb-head.R' 'verb-joins.R' 'verb-mutate.R' 'verb-pivot-longer.R' 'verb-pivot-wider.R' 'verb-pull.R' 'verb-select.R' 'verb-set-ops.R' 'verb-slice.R' 'verb-summarise.R' 'verb-uncount.R' 'verb-window.R' 'zzz.R'",
      "NeedsCompilation": "no",
      "Author": "Hadley Wickham [aut, cre], Maximilian Girlich [aut], Edgar Ruiz [aut], Posit Software, PBC [cph, fnd]",
      "Maintainer": "Hadley Wickham <hadley@posit.co>",
      "Repository": "CRAN"
    },
    "desc": {
      "Package": "desc",
      "Version": "1.4.3",
      "Source": "Repository",
      "Title": "Manipulate DESCRIPTION Files",
      "Authors@R": "c( person(\"Gábor\", \"Csárdi\", , \"csardi.gabor@gmail.com\", role = c(\"aut\", \"cre\")), person(\"Kirill\", \"Müller\", role = \"aut\"), person(\"Jim\", \"Hester\", , \"james.f.hester@gmail.com\", role = \"aut\"), person(\"Maëlle\", \"Salmon\", role = \"ctb\", comment = c(ORCID = \"0000-0002-2815-0399\")), person(\"Posit Software, PBC\", role = c(\"cph\", \"fnd\")) )",
      "Maintainer": "Gábor Csárdi <csardi.gabor@gmail.com>",
      "Description": "Tools to read, write, create, and manipulate DESCRIPTION files.  It is intended for packages that create or manipulate other packages.",
      "License": "MIT + file LICENSE",
      "URL": "https://desc.r-lib.org/, https://github.com/r-lib/desc",
      "BugReports": "https://github.com/r-lib/desc/issues",
      "Depends": [
        "R (>= 3.4)"
      ],
      "Imports": [
        "cli",
        "R6",
        "utils"
      ],
      "Suggests": [
        "callr",
        "covr",
        "gh",
        "spelling",
        "testthat",
        "whoami",
        "withr"
      ],
      "Config/Needs/website": "tidyverse/tidytemplate",
      "Config/testthat/edition": "3",
      "Encoding": "UTF-8",
      "Language": "en-US",
      "RoxygenNote": "7.2.3",
      "Collate": "'assertions.R' 'authors-at-r.R' 'built.R' 'classes.R' 'collate.R' 'constants.R' 'deps.R' 'desc-package.R' 'description.R' 'encoding.R' 'find-package-root.R' 'latex.R' 'non-oo-api.R' 'package-archives.R' 'read.R' 'remotes.R' 'str.R' 'syntax_checks.R' 'urls.R' 'utils.R' 'validate.R' 'version.R'",
      "NeedsCompilation": "no",
      "Author": "Gábor Csárdi [aut, cre], Kirill Müller [aut], Jim Hester [aut], Maëlle Salmon [ctb] (<https://orcid.org/0000-0002-2815-0399>), Posit Software, PBC [cph, fnd]",
      "Repository": "CRAN"
    },
    "devtools": {
      "Package": "devtools",
      "Version": "2.5.0",
      "Source": "Repository",
      "Title": "Tools to Make Developing R Packages Easier",
      "Authors@R": "c( person(\"Hadley\", \"Wickham\", role = \"aut\"), person(\"Jim\", \"Hester\", role = \"aut\"), person(\"Winston\", \"Chang\", role = \"aut\"), person(\"Jennifer\", \"Bryan\", , \"jenny@posit.co\", role = c(\"aut\", \"cre\"), comment = c(ORCID = \"0000-0002-6983-2759\")), person(\"Posit Software, PBC\", role = c(\"cph\", \"fnd\"), comment = c(ROR = \"03wc8by49\")) )",
      "Description": "Collection of package development tools.",
      "License": "MIT + file LICENSE",
      "URL": "https://devtools.r-lib.org/, https://github.com/r-lib/devtools",
      "BugReports": "https://github.com/r-lib/devtools/issues",
      "Depends": [
        "R (>= 4.1)",
        "usethis (>= 3.2.1)"
      ],
      "Imports": [
        "cli (>= 3.6.5)",
        "desc (>= 1.4.3)",
        "ellipsis (>= 0.3.2)",
        "fs (>= 1.6.7)",
        "lifecycle (>= 1.0.5)",
        "memoise (>= 2.0.1)",
        "miniUI (>= 0.1.2)",
        "pak (>= 0.9.2)",
        "pkgbuild (>= 1.4.8)",
        "pkgdown (>= 2.2.0)",
        "pkgload (>= 1.5.0)",
        "profvis (>= 0.4.0)",
        "rcmdcheck (>= 1.4.0)",
        "rlang (>= 1.1.7)",
        "roxygen2 (>= 7.3.3)",
        "rversions (>= 3.0.0)",
        "sessioninfo (>= 1.2.3)",
        "testthat (>= 3.3.2)",
        "urlchecker (>= 1.0.1)",
        "withr (>= 3.0.2)"
      ],
      "Suggests": [
        "BiocManager (>= 1.30.18)",
        "callr (>= 3.7.1)",
        "covr (>= 3.5.1)",
        "curl (>= 4.3.2)",
        "digest (>= 0.6.29)",
        "DT (>= 0.23)",
        "foghorn (>= 1.4.2)",
        "gh (>= 1.3.0)",
        "httr2 (>= 1.0.0)",
        "knitr (>= 1.39)",
        "lintr (>= 3.0.0)",
        "quarto (>= 1.5.1)",
        "remotes (>= 2.5.0)",
        "rmarkdown (>= 2.14)",
        "rstudioapi (>= 0.13)",
        "spelling (>= 2.2)",
        "xml2"
      ],
      "VignetteBuilder": "knitr, quarto",
      "Config/Needs/website": "tidyverse/tidytemplate",
      "Config/testthat/edition": "3",
      "Config/testthat/parallel": "true",
      "Encoding": "UTF-8",
      "Language": "en-US",
      "RoxygenNote": "7.3.3",
      "NeedsCompilation": "no",
      "Author": "Hadley Wickham [aut], Jim Hester [aut], Winston Chang [aut], Jennifer Bryan [aut, cre] (ORCID: <https://orcid.org/0000-0002-6983-2759>), Posit Software, PBC [cph, fnd] (ROR: <https://ror.org/03wc8by49>)",
      "Maintainer": "Jennifer Bryan <jenny@posit.co>",
      "Repository": "CRAN"
    },
    "diffobj": {
      "Package": "diffobj",
      "Version": "0.3.6",
      "Source": "Repository",
      "Type": "Package",
      "Title": "Diffs for R Objects",
      "Description": "Generate a colorized diff of two R objects for an intuitive visualization of their differences.",
      "Authors@R": "c( person( \"Brodie\", \"Gaslam\", email=\"brodie.gaslam@yahoo.com\", role=c(\"aut\", \"cre\")), person( \"Michael B.\", \"Allen\", email=\"ioplex@gmail.com\", role=c(\"ctb\", \"cph\"), comment=\"Original C implementation of Myers Diff Algorithm\"))",
      "Depends": [
        "R (>= 3.1.0)"
      ],
      "License": "GPL-2 | GPL-3",
      "URL": "https://github.com/brodieG/diffobj",
      "BugReports": "https://github.com/brodieG/diffobj/issues",
      "RoxygenNote": "7.2.3",
      "VignetteBuilder": "knitr",
      "Encoding": "UTF-8",
      "Suggests": [
        "knitr",
        "rmarkdown"
      ],
      "Collate": "'capt.R' 'options.R' 'pager.R' 'check.R' 'finalizer.R' 'misc.R' 'html.R' 'styles.R' 's4.R' 'core.R' 'diff.R' 'get.R' 'guides.R' 'hunks.R' 'layout.R' 'myerssimple.R' 'rdiff.R' 'rds.R' 'set.R' 'subset.R' 'summmary.R' 'system.R' 'text.R' 'tochar.R' 'trim.R' 'word.R'",
      "Imports": [
        "crayon (>= 1.3.2)",
        "tools",
        "methods",
        "utils",
        "stats"
      ],
      "NeedsCompilation": "yes",
      "Author": "Brodie Gaslam [aut, cre], Michael B. Allen [ctb, cph] (Original C implementation of Myers Diff Algorithm)",
      "Maintainer": "Brodie Gaslam <brodie.gaslam@yahoo.com>",
      "Repository": "CRAN"
    },
    "digest": {
      "Package": "digest",
      "Version": "0.6.39",
      "Source": "Repository",
      "Authors@R": "c(person(\"Dirk\", \"Eddelbuettel\", role = c(\"aut\", \"cre\"), email = \"edd@debian.org\", comment = c(ORCID = \"0000-0001-6419-907X\")), person(\"Antoine\", \"Lucas\", role=\"ctb\", comment = c(ORCID = \"0000-0002-8059-9767\")), person(\"Jarek\", \"Tuszynski\", role=\"ctb\"), person(\"Henrik\", \"Bengtsson\", role=\"ctb\", comment = c(ORCID = \"0000-0002-7579-5165\")), person(\"Simon\", \"Urbanek\", role=\"ctb\", comment = c(ORCID = \"0000-0003-2297-1732\")), person(\"Mario\", \"Frasca\", role=\"ctb\"), person(\"Bryan\", \"Lewis\", role=\"ctb\"), person(\"Murray\", \"Stokely\", role=\"ctb\"), person(\"Hannes\", \"Muehleisen\", role=\"ctb\", comment = c(ORCID = \"0000-0001-8552-0029\")), person(\"Duncan\", \"Murdoch\", role=\"ctb\"), person(\"Jim\", \"Hester\", role=\"ctb\", comment = c(ORCID = \"0000-0002-2739-7082\")), person(\"Wush\", \"Wu\", role=\"ctb\", comment = c(ORCID = \"0000-0001-5180-0567\")), person(\"Qiang\", \"Kou\", role=\"ctb\", comment = c(ORCID = \"0000-0001-6786-5453\")), person(\"Thierry\", \"Onkelinx\", role=\"ctb\", comment = c(ORCID = \"0000-0001-8804-4216\")), person(\"Michel\", \"Lang\", role=\"ctb\", comment = c(ORCID = \"0000-0001-9754-0393\")), person(\"Viliam\", \"Simko\", role=\"ctb\"), person(\"Kurt\", \"Hornik\", role=\"ctb\", comment = c(ORCID = \"0000-0003-4198-9911\")), person(\"Radford\", \"Neal\", role=\"ctb\", comment = c(ORCID = \"0000-0002-2473-3407\")), person(\"Kendon\", \"Bell\", role=\"ctb\", comment = c(ORCID = \"0000-0002-9093-8312\")), person(\"Matthew\", \"de Queljoe\", role=\"ctb\"), person(\"Dmitry\", \"Selivanov\", role=\"ctb\", comment = c(ORCID = \"0000-0003-0492-6647\")), person(\"Ion\", \"Suruceanu\", role=\"ctb\", comment = c(ORCID = \"0009-0005-6446-4909\")), person(\"Bill\", \"Denney\", role=\"ctb\", comment = c(ORCID = \"0000-0002-5759-428X\")), person(\"Dirk\", \"Schumacher\", role=\"ctb\"), person(\"András\", \"Svraka\", role=\"ctb\", comment = c(ORCID = \"0009-0008-8480-1329\")), person(\"Sergey\", \"Fedorov\", role=\"ctb\", comment = c(ORCID = \"0000-0002-5970-7233\")), person(\"Will\", \"Landau\", role=\"ctb\", comment = c(ORCID = \"0000-0003-1878-3253\")), person(\"Floris\", \"Vanderhaeghe\", role=\"ctb\", comment = c(ORCID = \"0000-0002-6378-6229\")), person(\"Kevin\", \"Tappe\", role=\"ctb\"), person(\"Harris\", \"McGehee\", role=\"ctb\"), person(\"Tim\", \"Mastny\", role=\"ctb\"), person(\"Aaron\", \"Peikert\", role=\"ctb\", comment = c(ORCID = \"0000-0001-7813-818X\")), person(\"Mark\", \"van der Loo\", role=\"ctb\", comment = c(ORCID = \"0000-0002-9807-4686\")), person(\"Chris\", \"Muir\", role=\"ctb\", comment = c(ORCID = \"0000-0003-2555-3878\")), person(\"Moritz\", \"Beller\", role=\"ctb\", comment = c(ORCID = \"0000-0003-4852-0526\")), person(\"Sebastian\", \"Campbell\", role=\"ctb\", comment = c(ORCID = \"0009-0000-5948-4503\")), person(\"Winston\", \"Chang\", role=\"ctb\", comment = c(ORCID = \"0000-0002-1576-2126\")), person(\"Dean\", \"Attali\", role=\"ctb\", comment = c(ORCID = \"0000-0002-5645-3493\")), person(\"Michael\", \"Chirico\", role=\"ctb\", comment = c(ORCID = \"0000-0003-0787-087X\")), person(\"Kevin\", \"Ushey\", role=\"ctb\", comment = c(ORCID = \"0000-0003-2880-7407\")), person(\"Carl\", \"Pearson\", role=\"ctb\", comment = c(ORCID = \"0000-0003-0701-7860\")))",
      "Date": "2025-11-19",
      "Title": "Create Compact Hash Digests of R Objects",
      "Description": "Implementation of a function 'digest()' for the creation of hash digests of arbitrary R objects (using the 'md5', 'sha-1', 'sha-256', 'crc32', 'xxhash', 'murmurhash', 'spookyhash', 'blake3', 'crc32c', 'xxh3_64', and 'xxh3_128' algorithms) permitting easy comparison of R language objects, as well as functions such as 'hmac()' to create hash-based message authentication code. Please note that this package is not meant to be deployed for cryptographic purposes for which more comprehensive (and widely tested) libraries such as 'OpenSSL' should be used.",
      "URL": "https://github.com/eddelbuettel/digest, https://eddelbuettel.github.io/digest/, https://dirk.eddelbuettel.com/code/digest.html",
      "BugReports": "https://github.com/eddelbuettel/digest/issues",
      "Depends": [
        "R (>= 3.3.0)"
      ],
      "Imports": [
        "utils"
      ],
      "License": "GPL (>= 2)",
      "Suggests": [
        "tinytest",
        "simplermarkdown",
        "rbenchmark"
      ],
      "VignetteBuilder": "simplermarkdown",
      "Encoding": "UTF-8",
      "NeedsCompilation": "yes",
      "Author": "Dirk Eddelbuettel [aut, cre] (ORCID: <https://orcid.org/0000-0001-6419-907X>), Antoine Lucas [ctb] (ORCID: <https://orcid.org/0000-0002-8059-9767>), Jarek Tuszynski [ctb], Henrik Bengtsson [ctb] (ORCID: <https://orcid.org/0000-0002-7579-5165>), Simon Urbanek [ctb] (ORCID: <https://orcid.org/0000-0003-2297-1732>), Mario Frasca [ctb], Bryan Lewis [ctb], Murray Stokely [ctb], Hannes Muehleisen [ctb] (ORCID: <https://orcid.org/0000-0001-8552-0029>), Duncan Murdoch [ctb], Jim Hester [ctb] (ORCID: <https://orcid.org/0000-0002-2739-7082>), Wush Wu [ctb] (ORCID: <https://orcid.org/0000-0001-5180-0567>), Qiang Kou [ctb] (ORCID: <https://orcid.org/0000-0001-6786-5453>), Thierry Onkelinx [ctb] (ORCID: <https://orcid.org/0000-0001-8804-4216>), Michel Lang [ctb] (ORCID: <https://orcid.org/0000-0001-9754-0393>), Viliam Simko [ctb], Kurt Hornik [ctb] (ORCID: <https://orcid.org/0000-0003-4198-9911>), Radford Neal [ctb] (ORCID: <https://orcid.org/0000-0002-2473-3407>), Kendon Bell [ctb] (ORCID: <https://orcid.org/0000-0002-9093-8312>), Matthew de Queljoe [ctb], Dmitry Selivanov [ctb] (ORCID: <https://orcid.org/0000-0003-0492-6647>), Ion Suruceanu [ctb] (ORCID: <https://orcid.org/0009-0005-6446-4909>), Bill Denney [ctb] (ORCID: <https://orcid.org/0000-0002-5759-428X>), Dirk Schumacher [ctb], András Svraka [ctb] (ORCID: <https://orcid.org/0009-0008-8480-1329>), Sergey Fedorov [ctb] (ORCID: <https://orcid.org/0000-0002-5970-7233>), Will Landau [ctb] (ORCID: <https://orcid.org/0000-0003-1878-3253>), Floris Vanderhaeghe [ctb] (ORCID: <https://orcid.org/0000-0002-6378-6229>), Kevin Tappe [ctb], Harris McGehee [ctb], Tim Mastny [ctb], Aaron Peikert [ctb] (ORCID: <https://orcid.org/0000-0001-7813-818X>), Mark van der Loo [ctb] (ORCID: <https://orcid.org/0000-0002-9807-4686>), Chris Muir [ctb] (ORCID: <https://orcid.org/0000-0003-2555-3878>), Moritz Beller [ctb] (ORCID: <https://orcid.org/0000-0003-4852-0526>), Sebastian Campbell [ctb] (ORCID: <https://orcid.org/0009-0000-5948-4503>), Winston Chang [ctb] (ORCID: <https://orcid.org/0000-0002-1576-2126>), Dean Attali [ctb] (ORCID: <https://orcid.org/0000-0002-5645-3493>), Michael Chirico [ctb] (ORCID: <https://orcid.org/0000-0003-0787-087X>), Kevin Ushey [ctb] (ORCID: <https://orcid.org/0000-0003-2880-7407>), Carl Pearson [ctb] (ORCID: <https://orcid.org/0000-0003-0701-7860>)",
      "Maintainer": "Dirk Eddelbuettel <edd@debian.org>",
      "Repository": "CRAN"
    },
    "distributional": {
      "Package": "distributional",
      "Version": "0.7.0",
      "Source": "Repository"
    },
    "doBy": {
      "Package": "doBy",
      "Version": "4.7.1",
      "Source": "Repository",
      "Title": "Groupwise Statistics, LSmeans, Linear Estimates, Utilities",
      "Authors@R": "c( person(given = \"Ulrich\", family = \"Halekoh\", email = \"uhalekoh@health.sdu.dk\", role = c(\"aut\", \"cph\")), person(given = \"Søren\", family = \"Højsgaard\", email = \"sorenh@math.aau.dk\", role = c(\"aut\", \"cre\", \"cph\")) )",
      "Description": "Utility package containing: Main categories: Working with grouped data: 'do' something to data when  stratified 'by' some variables.  General linear estimates. Data handling utilities. Functional programming, in particular restrict functions to a smaller domain. Miscellaneous functions for data handling. Model stability in connection with model selection. Miscellaneous other tools.",
      "Encoding": "UTF-8",
      "VignetteBuilder": "knitr",
      "LazyData": "true",
      "LazyDataCompression": "xz",
      "URL": "https://github.com/hojsgaard/doBy",
      "License": "GPL (>= 2)",
      "Depends": [
        "R (>= 4.2.0)",
        "methods"
      ],
      "Imports": [
        "boot",
        "broom",
        "cowplot",
        "Deriv",
        "dplyr",
        "forecast",
        "ggplot2",
        "MASS",
        "Matrix",
        "modelr",
        "microbenchmark",
        "rlang",
        "purrr",
        "tibble",
        "tidyr"
      ],
      "Suggests": [
        "geepack",
        "knitr",
        "lme4",
        "markdown",
        "rmarkdown",
        "multcomp",
        "pbkrtest (>= 0.5.2)",
        "survival",
        "testthat (>= 2.1.0)"
      ],
      "RoxygenNote": "7.3.3",
      "NeedsCompilation": "no",
      "Author": "Ulrich Halekoh [aut, cph], Søren Højsgaard [aut, cre, cph]",
      "Maintainer": "Søren Højsgaard <sorenh@math.aau.dk>",
      "Repository": "CRAN"
    },
    "downlit": {
      "Package": "downlit",
      "Version": "0.4.5",
      "Source": "Repository",
      "Title": "Syntax Highlighting and Automatic Linking",
      "Authors@R": "c( person(\"Hadley\", \"Wickham\", , \"hadley@posit.co\", role = c(\"aut\", \"cre\")), person(\"Posit Software, PBC\", role = c(\"cph\", \"fnd\")) )",
      "Description": "Syntax highlighting of R code, specifically designed for the needs of 'RMarkdown' packages like 'pkgdown', 'hugodown', and 'bookdown'. It includes linking of function calls to their documentation on the web, and automatic translation of ANSI escapes in output to the equivalent HTML.",
      "License": "MIT + file LICENSE",
      "URL": "https://downlit.r-lib.org/, https://github.com/r-lib/downlit",
      "BugReports": "https://github.com/r-lib/downlit/issues",
      "Depends": [
        "R (>= 4.0.0)"
      ],
      "Imports": [
        "brio",
        "desc",
        "digest",
        "evaluate",
        "fansi",
        "memoise",
        "rlang",
        "vctrs",
        "withr",
        "yaml"
      ],
      "Suggests": [
        "covr",
        "htmltools",
        "jsonlite",
        "MASS",
        "MassSpecWavelet",
        "pkgload",
        "rmarkdown",
        "testthat (>= 3.0.0)",
        "xml2"
      ],
      "Config/Needs/website": "tidyverse/tidytemplate",
      "Config/testthat/edition": "3",
      "Encoding": "UTF-8",
      "RoxygenNote": "7.3.3",
      "NeedsCompilation": "no",
      "Author": "Hadley Wickham [aut, cre], Posit Software, PBC [cph, fnd]",
      "Maintainer": "Hadley Wickham <hadley@posit.co>",
      "Repository": "CRAN"
    },
    "dplyr": {
      "Package": "dplyr",
      "Version": "1.2.0",
      "Source": "Repository",
      "Type": "Package",
      "Title": "A Grammar of Data Manipulation",
      "Authors@R": "c( person(\"Hadley\", \"Wickham\", , \"hadley@posit.co\", role = c(\"aut\", \"cre\"), comment = c(ORCID = \"0000-0003-4757-117X\")), person(\"Romain\", \"François\", role = \"aut\", comment = c(ORCID = \"0000-0002-2444-4226\")), person(\"Lionel\", \"Henry\", role = \"aut\"), person(\"Kirill\", \"Müller\", role = \"aut\", comment = c(ORCID = \"0000-0002-1416-3412\")), person(\"Davis\", \"Vaughan\", , \"davis@posit.co\", role = \"aut\", comment = c(ORCID = \"0000-0003-4777-038X\")), person(\"Posit Software, PBC\", role = c(\"cph\", \"fnd\")) )",
      "Description": "A fast, consistent tool for working with data frame like objects, both in memory and out of memory.",
      "License": "MIT + file LICENSE",
      "URL": "https://dplyr.tidyverse.org, https://github.com/tidyverse/dplyr",
      "BugReports": "https://github.com/tidyverse/dplyr/issues",
      "Depends": [
        "R (>= 4.1.0)"
      ],
      "Imports": [
        "cli (>= 3.6.2)",
        "generics",
        "glue (>= 1.3.2)",
        "lifecycle (>= 1.0.5)",
        "magrittr (>= 1.5)",
        "methods",
        "pillar (>= 1.9.0)",
        "R6",
        "rlang (>= 1.1.7)",
        "tibble (>= 3.2.0)",
        "tidyselect (>= 1.2.0)",
        "utils",
        "vctrs (>= 0.7.1)"
      ],
      "Suggests": [
        "broom",
        "covr",
        "DBI",
        "dbplyr (>= 2.2.1)",
        "ggplot2",
        "knitr",
        "Lahman",
        "lobstr",
        "nycflights13",
        "purrr",
        "rmarkdown",
        "RSQLite",
        "stringi (>= 1.7.6)",
        "testthat (>= 3.1.5)",
        "tidyr (>= 1.3.0)",
        "withr"
      ],
      "VignetteBuilder": "knitr",
      "Config/build/compilation-database": "true",
      "Config/Needs/website": "tidyverse/tidytemplate",
      "Config/testthat/edition": "3",
      "Encoding": "UTF-8",
      "LazyData": "true",
      "RoxygenNote": "7.3.3",
      "NeedsCompilation": "yes",
      "Author": "Hadley Wickham [aut, cre] (ORCID: <https://orcid.org/0000-0003-4757-117X>), Romain François [aut] (ORCID: <https://orcid.org/0000-0002-2444-4226>), Lionel Henry [aut], Kirill Müller [aut] (ORCID: <https://orcid.org/0000-0002-1416-3412>), Davis Vaughan [aut] (ORCID: <https://orcid.org/0000-0003-4777-038X>), Posit Software, PBC [cph, fnd]",
      "Maintainer": "Hadley Wickham <hadley@posit.co>",
      "Repository": "CRAN"
    },
    "duckdb": {
      "Package": "duckdb",
      "Version": "1.5.0",
      "Source": "Repository",
      "Title": "DBI Package for the DuckDB Database Management System",
      "Authors@R": "c( person(\"Hannes\", \"Mühleisen\", , \"hannes@cwi.nl\", role = \"aut\", comment = c(ORCID = \"0000-0001-8552-0029\")), person(\"Mark\", \"Raasveldt\", , \"mark.raasveldt@cwi.nl\", role = \"aut\", comment = c(ORCID = \"0000-0001-5005-6844\")), person(\"Kirill\", \"Müller\", , \"kirill@cynkra.com\", role = \"cre\", comment = c(ORCID = \"0000-0002-1416-3412\")), person(\"Stichting DuckDB Foundation\", role = \"cph\"), person(\"Apache Software Foundation\", role = \"cph\"), person(\"PostgreSQL Global Development Group\", role = \"cph\"), person(\"The Regents of the University of California\", role = \"cph\"), person(\"Cameron Desrochers\", role = \"cph\"), person(\"Victor Zverovich\", role = \"cph\"), person(\"RAD Game Tools\", role = \"cph\"), person(\"Valve Software\", role = \"cph\"), person(\"Rich Geldreich\", role = \"cph\"), person(\"Tenacious Software LLC\", role = \"cph\"), person(\"The RE2 Authors\", role = \"cph\"), person(\"Google Inc.\", role = \"cph\"), person(\"Facebook Inc.\", role = \"cph\"), person(\"Steven G. Johnson\", role = \"cph\"), person(\"Jiahao Chen\", role = \"cph\"), person(\"Tony Kelman\", role = \"cph\"), person(\"Jonas Fonseca\", role = \"cph\"), person(\"Lukas Fittl\", role = \"cph\"), person(\"Salvatore Sanfilippo\", role = \"cph\"), person(\"Art.sy, Inc.\", role = \"cph\"), person(\"Oran Agra\", role = \"cph\"), person(\"Redis Labs, Inc.\", role = \"cph\"), person(\"Melissa O'Neill\", role = \"cph\"), person(\"PCG Project contributors\", role = \"cph\") )",
      "Description": "The DuckDB project is an embedded analytical data management system with support for the Structured Query Language (SQL). This package includes all of DuckDB and an R Database Interface (DBI) connector.",
      "License": "MIT + file LICENSE",
      "URL": "https://r.duckdb.org/, https://github.com/duckdb/duckdb-r",
      "BugReports": "https://github.com/duckdb/duckdb-r/issues",
      "Depends": [
        "DBI",
        "R (>= 4.1.0)"
      ],
      "Imports": [
        "methods",
        "utils"
      ],
      "Suggests": [
        "adbcdrivermanager",
        "arrow (>= 13.0.0)",
        "bit64",
        "callr",
        "clock",
        "DBItest",
        "dbplyr",
        "dplyr",
        "rlang",
        "testthat (>= 3.0.0)",
        "tibble",
        "vctrs",
        "withr"
      ],
      "Biarch": "true",
      "Config/build/compilation-database": "false",
      "Config/build/never-clean": "true",
      "Config/comment/compilation-database": "Generate manually with pkgload:::generate_db() for faster pkgload::load_all()",
      "Config/gha/extra-packages": "arrow=?ignore-before-r=4.2.0 adbcdrivermanager=?ignore-before-r=4.2.0",
      "Config/gha/filter": "os != \"windows-latest\" | r != \"4.1\"",
      "Config/gha/filter-note": "Inexplicable build failures on Windows GHA with R 4.1, works locally",
      "Config/testthat/edition": "3",
      "Encoding": "UTF-8",
      "RoxygenNote": "7.3.3.9000",
      "SystemRequirements": "xz (for building from source)",
      "NeedsCompilation": "yes",
      "Author": "Hannes Mühleisen [aut] (ORCID: <https://orcid.org/0000-0001-8552-0029>), Mark Raasveldt [aut] (ORCID: <https://orcid.org/0000-0001-5005-6844>), Kirill Müller [cre] (ORCID: <https://orcid.org/0000-0002-1416-3412>), Stichting DuckDB Foundation [cph], Apache Software Foundation [cph], PostgreSQL Global Development Group [cph], The Regents of the University of California [cph], Cameron Desrochers [cph], Victor Zverovich [cph], RAD Game Tools [cph], Valve Software [cph], Rich Geldreich [cph], Tenacious Software LLC [cph], The RE2 Authors [cph], Google Inc. [cph], Facebook Inc. [cph], Steven G. Johnson [cph], Jiahao Chen [cph], Tony Kelman [cph], Jonas Fonseca [cph], Lukas Fittl [cph], Salvatore Sanfilippo [cph], Art.sy, Inc. [cph], Oran Agra [cph], Redis Labs, Inc. [cph], Melissa O'Neill [cph], PCG Project contributors [cph]",
      "Maintainer": "Kirill Müller <kirill@cynkra.com>",
      "Repository": "CRAN"
    },
    "ellipsis": {
      "Package": "ellipsis",
      "Version": "0.3.2",
      "Source": "Repository",
      "Title": "Tools for Working with ...",
      "Description": "The ellipsis is a powerful tool for extending functions. Unfortunately  this power comes at a cost: misspelled arguments will be silently ignored.  The ellipsis package provides a collection of functions to catch problems and alert the user.",
      "Authors@R": "c( person(\"Hadley\", \"Wickham\", , \"hadley@rstudio.com\", role = c(\"aut\", \"cre\")), person(\"RStudio\", role = \"cph\") )",
      "License": "MIT + file LICENSE",
      "Encoding": "UTF-8",
      "RoxygenNote": "7.1.1",
      "URL": "https://ellipsis.r-lib.org, https://github.com/r-lib/ellipsis",
      "BugReports": "https://github.com/r-lib/ellipsis/issues",
      "Depends": [
        "R (>= 3.2)"
      ],
      "Imports": [
        "rlang (>= 0.3.0)"
      ],
      "Suggests": [
        "covr",
        "testthat"
      ],
      "NeedsCompilation": "yes",
      "Author": "Hadley Wickham [aut, cre], RStudio [cph]",
      "Maintainer": "Hadley Wickham <hadley@rstudio.com>",
      "Repository": "CRAN"
    },
    "ellmer": {
      "Package": "ellmer",
      "Version": "0.4.0",
      "Source": "Repository"
    },
    "english": {
      "Package": "english",
      "Version": "1.2-6",
      "Source": "Repository"
    },
    "evaluate": {
      "Package": "evaluate",
      "Version": "1.0.5",
      "Source": "Repository",
      "Type": "Package",
      "Title": "Parsing and Evaluation Tools that Provide More Details than the Default",
      "Authors@R": "c( person(\"Hadley\", \"Wickham\", , \"hadley@posit.co\", role = c(\"aut\", \"cre\")), person(\"Yihui\", \"Xie\", role = \"aut\", comment = c(ORCID = \"0000-0003-0645-5666\")), person(\"Michael\", \"Lawrence\", role = \"ctb\"), person(\"Thomas\", \"Kluyver\", role = \"ctb\"), person(\"Jeroen\", \"Ooms\", role = \"ctb\"), person(\"Barret\", \"Schloerke\", role = \"ctb\"), person(\"Adam\", \"Ryczkowski\", role = \"ctb\"), person(\"Hiroaki\", \"Yutani\", role = \"ctb\"), person(\"Michel\", \"Lang\", role = \"ctb\"), person(\"Karolis\", \"Koncevičius\", role = \"ctb\"), person(\"Posit Software, PBC\", role = c(\"cph\", \"fnd\")) )",
      "Description": "Parsing and evaluation tools that make it easy to recreate the command line behaviour of R.",
      "License": "MIT + file LICENSE",
      "URL": "https://evaluate.r-lib.org/, https://github.com/r-lib/evaluate",
      "BugReports": "https://github.com/r-lib/evaluate/issues",
      "Depends": [
        "R (>= 3.6.0)"
      ],
      "Suggests": [
        "callr",
        "covr",
        "ggplot2 (>= 3.3.6)",
        "lattice",
        "methods",
        "pkgload",
        "ragg (>= 1.4.0)",
        "rlang (>= 1.1.5)",
        "knitr",
        "testthat (>= 3.0.0)",
        "withr"
      ],
      "Config/Needs/website": "tidyverse/tidytemplate",
      "Config/testthat/edition": "3",
      "Encoding": "UTF-8",
      "RoxygenNote": "7.3.2",
      "NeedsCompilation": "no",
      "Author": "Hadley Wickham [aut, cre], Yihui Xie [aut] (ORCID: <https://orcid.org/0000-0003-0645-5666>), Michael Lawrence [ctb], Thomas Kluyver [ctb], Jeroen Ooms [ctb], Barret Schloerke [ctb], Adam Ryczkowski [ctb], Hiroaki Yutani [ctb], Michel Lang [ctb], Karolis Koncevičius [ctb], Posit Software, PBC [cph, fnd]",
      "Maintainer": "Hadley Wickham <hadley@posit.co>",
      "Repository": "CRAN"
    },
    "exactRankTests": {
      "Package": "exactRankTests",
      "Version": "0.8-36",
      "Source": "Repository"
    },
    "fansi": {
      "Package": "fansi",
      "Version": "1.0.7",
      "Source": "Repository",
      "Title": "ANSI Control Sequence Aware String Functions",
      "Description": "Counterparts to R string manipulation functions that account for the effects of ANSI text formatting control sequences.",
      "Authors@R": "c( person(\"Brodie\", \"Gaslam\", email=\"brodie.gaslam@yahoo.com\", role=c(\"aut\", \"cre\")), person(\"Elliott\", \"Sales De Andrade\", role=\"ctb\"), person(given=\"R Core Team\", email=\"R-core@r-project.org\", role=\"cph\", comment=\"UTF8 byte length calcs from src/util.c\" ), person(\"Michael\",\"Chirico\", role=\"ctb\", email=\"michaelchirico4@gmail.com\", comment = c(ORCID=\"0000-0003-0787-087X\") ), person(given = \"Unicode, Inc.\", role = c(\"cph\", \"dtc\"), comment = \"Unicode Character Database derivative data in src/width.c\") )",
      "Depends": [
        "R (>= 3.1.0)"
      ],
      "License": "GPL-2 | GPL-3",
      "URL": "https://github.com/brodieG/fansi",
      "BugReports": "https://github.com/brodieG/fansi/issues",
      "VignetteBuilder": "knitr",
      "Suggests": [
        "unitizer",
        "knitr",
        "rmarkdown"
      ],
      "Imports": [
        "grDevices",
        "utils"
      ],
      "RoxygenNote": "7.3.3",
      "Encoding": "UTF-8",
      "Collate": "'constants.R' 'fansi-package.R' 'internal.R' 'load.R' 'misc.R' 'nchar.R' 'strwrap.R' 'strtrim.R' 'strsplit.R' 'substr2.R' 'trimws.R' 'tohtml.R' 'unhandled.R' 'normalize.R' 'sgr.R'",
      "NeedsCompilation": "yes",
      "Author": "Brodie Gaslam [aut, cre], Elliott Sales De Andrade [ctb], R Core Team [cph] (UTF8 byte length calcs from src/util.c), Michael Chirico [ctb] (ORCID: <https://orcid.org/0000-0003-0787-087X>), Unicode, Inc. [cph, dtc] (Unicode Character Database derivative data in src/width.c)",
      "Maintainer": "Brodie Gaslam <brodie.gaslam@yahoo.com>",
      "Repository": "CRAN"
    },
    "farver": {
      "Package": "farver",
      "Version": "2.1.2",
      "Source": "Repository",
      "Type": "Package",
      "Title": "High Performance Colour Space Manipulation",
      "Authors@R": "c( person(\"Thomas Lin\", \"Pedersen\", , \"thomas.pedersen@posit.co\", role = c(\"cre\", \"aut\"), comment = c(ORCID = \"0000-0002-5147-4711\")), person(\"Berendea\", \"Nicolae\", role = \"aut\", comment = \"Author of the ColorSpace C++ library\"), person(\"Romain\", \"François\", , \"romain@purrple.cat\", role = \"aut\", comment = c(ORCID = \"0000-0002-2444-4226\")), person(\"Posit, PBC\", role = c(\"cph\", \"fnd\")) )",
      "Description": "The encoding of colour can be handled in many different ways, using different colour spaces. As different colour spaces have different uses, efficient conversion between these representations are important. The 'farver' package provides a set of functions that gives access to very fast colour space conversion and comparisons implemented in C++, and offers speed improvements over the 'convertColor' function in the 'grDevices' package.",
      "License": "MIT + file LICENSE",
      "URL": "https://farver.data-imaginist.com, https://github.com/thomasp85/farver",
      "BugReports": "https://github.com/thomasp85/farver/issues",
      "Suggests": [
        "covr",
        "testthat (>= 3.0.0)"
      ],
      "Config/testthat/edition": "3",
      "Encoding": "UTF-8",
      "RoxygenNote": "7.3.1",
      "NeedsCompilation": "yes",
      "Author": "Thomas Lin Pedersen [cre, aut] (<https://orcid.org/0000-0002-5147-4711>), Berendea Nicolae [aut] (Author of the ColorSpace C++ library), Romain François [aut] (<https://orcid.org/0000-0002-2444-4226>), Posit, PBC [cph, fnd]",
      "Maintainer": "Thomas Lin Pedersen <thomas.pedersen@posit.co>",
      "Repository": "CRAN"
    },
    "fastmap": {
      "Package": "fastmap",
      "Version": "1.2.0",
      "Source": "Repository",
      "Title": "Fast Data Structures",
      "Authors@R": "c( person(\"Winston\", \"Chang\", email = \"winston@posit.co\", role = c(\"aut\", \"cre\")), person(given = \"Posit Software, PBC\", role = c(\"cph\", \"fnd\")), person(given = \"Tessil\", role = \"cph\", comment = \"hopscotch_map library\") )",
      "Description": "Fast implementation of data structures, including a key-value store, stack, and queue. Environments are commonly used as key-value stores in R, but every time a new key is used, it is added to R's global symbol table, causing a small amount of memory leakage. This can be problematic in cases where many different keys are used. Fastmap avoids this memory leak issue by implementing the map using data structures in C++.",
      "License": "MIT + file LICENSE",
      "Encoding": "UTF-8",
      "RoxygenNote": "7.2.3",
      "Suggests": [
        "testthat (>= 2.1.1)"
      ],
      "URL": "https://r-lib.github.io/fastmap/, https://github.com/r-lib/fastmap",
      "BugReports": "https://github.com/r-lib/fastmap/issues",
      "NeedsCompilation": "yes",
      "Author": "Winston Chang [aut, cre], Posit Software, PBC [cph, fnd], Tessil [cph] (hopscotch_map library)",
      "Maintainer": "Winston Chang <winston@posit.co>",
      "Repository": "CRAN"
    },
    "filelock": {
      "Package": "filelock",
      "Version": "1.0.3",
      "Source": "Repository",
      "Title": "Portable File Locking",
      "Authors@R": "c( person(\"Gábor\", \"Csárdi\", , \"csardi.gabor@gmail.com\", role = c(\"aut\", \"cre\")), person(\"Posit Software, PBC\", role = c(\"cph\", \"fnd\")) )",
      "Description": "Place an exclusive or shared lock on a file. It uses 'LockFile' on Windows and 'fcntl' locks on Unix-like systems.",
      "License": "MIT + file LICENSE",
      "URL": "https://r-lib.github.io/filelock/, https://github.com/r-lib/filelock",
      "BugReports": "https://github.com/r-lib/filelock/issues",
      "Depends": [
        "R (>= 3.4)"
      ],
      "Suggests": [
        "callr (>= 2.0.0)",
        "covr",
        "testthat (>= 3.0.0)"
      ],
      "Config/Needs/website": "tidyverse/tidytemplate",
      "Config/testthat/edition": "3",
      "Encoding": "UTF-8",
      "RoxygenNote": "7.2.3",
      "NeedsCompilation": "yes",
      "Author": "Gábor Csárdi [aut, cre], Posit Software, PBC [cph, fnd]",
      "Maintainer": "Gábor Csárdi <csardi.gabor@gmail.com>",
      "Repository": "CRAN"
    },
    "fontawesome": {
      "Package": "fontawesome",
      "Version": "0.5.3",
      "Source": "Repository",
      "Type": "Package",
      "Title": "Easily Work with 'Font Awesome' Icons",
      "Description": "Easily and flexibly insert 'Font Awesome' icons into 'R Markdown' documents and 'Shiny' apps. These icons can be inserted into HTML content through inline 'SVG' tags or 'i' tags. There is also a utility function for exporting 'Font Awesome' icons as 'PNG' images for those situations where raster graphics are needed.",
      "Authors@R": "c( person(\"Richard\", \"Iannone\", , \"rich@posit.co\", c(\"aut\", \"cre\"), comment = c(ORCID = \"0000-0003-3925-190X\")), person(\"Christophe\", \"Dervieux\", , \"cderv@posit.co\", role = \"ctb\", comment = c(ORCID = \"0000-0003-4474-2498\")), person(\"Winston\", \"Chang\", , \"winston@posit.co\", role = \"ctb\"), person(\"Dave\", \"Gandy\", role = c(\"ctb\", \"cph\"), comment = \"Font-Awesome font\"), person(\"Posit Software, PBC\", role = c(\"cph\", \"fnd\")) )",
      "License": "MIT + file LICENSE",
      "URL": "https://github.com/rstudio/fontawesome, https://rstudio.github.io/fontawesome/",
      "BugReports": "https://github.com/rstudio/fontawesome/issues",
      "Encoding": "UTF-8",
      "ByteCompile": "true",
      "RoxygenNote": "7.3.2",
      "Depends": [
        "R (>= 3.3.0)"
      ],
      "Imports": [
        "rlang (>= 1.0.6)",
        "htmltools (>= 0.5.1.1)"
      ],
      "Suggests": [
        "covr",
        "dplyr (>= 1.0.8)",
        "gt (>= 0.9.0)",
        "knitr (>= 1.31)",
        "testthat (>= 3.0.0)",
        "rsvg"
      ],
      "Config/testthat/edition": "3",
      "NeedsCompilation": "no",
      "Author": "Richard Iannone [aut, cre] (<https://orcid.org/0000-0003-3925-190X>), Christophe Dervieux [ctb] (<https://orcid.org/0000-0003-4474-2498>), Winston Chang [ctb], Dave Gandy [ctb, cph] (Font-Awesome font), Posit Software, PBC [cph, fnd]",
      "Maintainer": "Richard Iannone <rich@posit.co>",
      "Repository": "CRAN"
    },
    "forecast": {
      "Package": "forecast",
      "Version": "9.0.2",
      "Source": "Repository",
      "Title": "Forecasting Functions for Time Series and Linear Models",
      "Description": "Methods and tools for displaying and analysing univariate time series forecasts including exponential smoothing via state space models and automatic ARIMA modelling.",
      "Depends": [
        "R (>= 4.1.0)"
      ],
      "Imports": [
        "colorspace",
        "fracdiff",
        "generics (>= 0.1.2)",
        "ggplot2 (>= 3.4.0)",
        "graphics",
        "lmtest",
        "magrittr",
        "nnet",
        "parallel",
        "Rcpp (>= 0.12.4)",
        "stats",
        "timeDate",
        "urca",
        "withr",
        "zoo"
      ],
      "Suggests": [
        "forecTheta",
        "knitr",
        "methods",
        "rmarkdown",
        "rticles",
        "scales",
        "seasonal",
        "testthat (>= 3.3.0)",
        "uroot"
      ],
      "LinkingTo": [
        "Rcpp (>= 0.12.4)",
        "RcppArmadillo (>= 0.2.35)"
      ],
      "LazyData": "yes",
      "ByteCompile": "TRUE",
      "Authors@R": "c( person(\"Rob\", \"Hyndman\", email = \"Rob.Hyndman@monash.edu\", role = c(\"aut\", \"cre\", \"cph\"), comment = c(ORCID = \"0000-0002-2140-5352\")), person(\"George\", \"Athanasopoulos\", role = \"aut\", comment = c(ORCID = \"0000-0002-5389-2802\")), person(\"Christoph\", \"Bergmeir\", role = \"aut\", comment = c(ORCID = \"0000-0002-3665-9021\")), person(\"Gabriel\", \"Caceres\", role = \"aut\", comment = c(ORCID = \"0000-0002-2947-2023\")), person(\"Leanne\", \"Chhay\", role = \"aut\"), person(\"Kirill\", \"Kuroptev\", role = \"aut\"), person(\"Maximilian\", \"Mücke\", role = \"aut\", comment = c(ORCID = \"0009-0000-9432-9795\")), person(\"Mitchell\", \"O'Hara-Wild\", role = \"aut\", comment = c(ORCID = \"0000-0001-6729-7695\")), person(\"Fotios\", \"Petropoulos\", role = \"aut\", comment = c(ORCID = \"0000-0003-3039-4955\")), person(\"Slava\", \"Razbash\", role = \"aut\"), person(\"Earo\", \"Wang\", role = \"aut\", comment = c(ORCID = \"0000-0001-6448-5260\")), person(\"Farah\", \"Yasmeen\", role = \"aut\", comment = c(ORCID = \"0000-0002-1479-5401\")), person(\"Federico\", \"Garza\", role = \"ctb\"), person(\"Daniele\", \"Girolimetto\", role = \"ctb\"), person(\"Ross\", \"Ihaka\", role = c(\"ctb\", \"cph\")), person(\"R Core Team\", role = c(\"ctb\", \"cph\")), person(\"Daniel\", \"Reid\", role = \"ctb\"), person(\"David\", \"Shaub\", role = \"ctb\"), person(\"Yuan\", \"Tang\", role = \"ctb\", comment = c(ORCID = \"0000-0001-5243-233X\")), person(\"Xiaoqian\", \"Wang\", role = \"ctb\"), person(\"Zhenyu\", \"Zhou\", role = \"ctb\") )",
      "BugReports": "https://github.com/robjhyndman/forecast/issues",
      "License": "GPL-3",
      "URL": "https://pkg.robjhyndman.com/forecast/, https://github.com/robjhyndman/forecast",
      "VignetteBuilder": "knitr",
      "RoxygenNote": "7.3.3",
      "Encoding": "UTF-8",
      "Config/testthat/edition": "3",
      "NeedsCompilation": "yes",
      "Author": "Rob Hyndman [aut, cre, cph] (ORCID: <https://orcid.org/0000-0002-2140-5352>), George Athanasopoulos [aut] (ORCID: <https://orcid.org/0000-0002-5389-2802>), Christoph Bergmeir [aut] (ORCID: <https://orcid.org/0000-0002-3665-9021>), Gabriel Caceres [aut] (ORCID: <https://orcid.org/0000-0002-2947-2023>), Leanne Chhay [aut], Kirill Kuroptev [aut], Maximilian Mücke [aut] (ORCID: <https://orcid.org/0009-0000-9432-9795>), Mitchell O'Hara-Wild [aut] (ORCID: <https://orcid.org/0000-0001-6729-7695>), Fotios Petropoulos [aut] (ORCID: <https://orcid.org/0000-0003-3039-4955>), Slava Razbash [aut], Earo Wang [aut] (ORCID: <https://orcid.org/0000-0001-6448-5260>), Farah Yasmeen [aut] (ORCID: <https://orcid.org/0000-0002-1479-5401>), Federico Garza [ctb], Daniele Girolimetto [ctb], Ross Ihaka [ctb, cph], R Core Team [ctb, cph], Daniel Reid [ctb], David Shaub [ctb], Yuan Tang [ctb] (ORCID: <https://orcid.org/0000-0001-5243-233X>), Xiaoqian Wang [ctb], Zhenyu Zhou [ctb]",
      "Maintainer": "Rob Hyndman <Rob.Hyndman@monash.edu>",
      "Repository": "CRAN"
    },
    "forestplot": {
      "Package": "forestplot",
      "Version": "3.2.0",
      "Source": "Repository",
      "Title": "Advanced Forest Plot Using 'grid' Graphics",
      "Authors@R": "c(person(given = \"Max\", family = \"Gordon\", role = c(\"aut\", \"cre\"), email = \"max@gforge.se\"), person(given = \"Thomas\", family = \"Lumley\", role = c(\"aut\", \"ctb\")))",
      "Description": "Allows the creation of forest plots with advanced features, such as multiple confidence intervals per row, customizable fonts for individual text elements, and flexible confidence interval drawing. It also supports mixing text with mathematical expressions. The package extends the application of forest plots beyond traditional meta-analyses, offering a more general version of the original 'rmeta' package’s forestplot() function. It relies heavily on the 'grid' package for rendering the plots.",
      "License": "GPL-2",
      "URL": "https://gforge.se/packages/",
      "BugReports": "https://github.com/gforge/forestplot/issues",
      "Biarch": "yes",
      "Depends": [
        "R (>= 4.1.0)",
        "grid",
        "checkmate",
        "abind"
      ],
      "Suggests": [
        "dplyr",
        "Gmisc",
        "Greg",
        "knitr",
        "purrr",
        "rlang",
        "rmarkdown",
        "rmeta",
        "rms",
        "testthat",
        "tibble",
        "tidyr",
        "tidyselect",
        "tidyverse"
      ],
      "Encoding": "UTF-8",
      "NeedsCompilation": "no",
      "VignetteBuilder": "knitr",
      "RoxygenNote": "7.3.3",
      "LazyData": "true",
      "Author": "Max Gordon [aut, cre], Thomas Lumley [aut, ctb]",
      "Maintainer": "Max Gordon <max@gforge.se>",
      "Repository": "CRAN"
    },
    "forestploter": {
      "Package": "forestploter",
      "Version": "1.1.4",
      "Source": "Repository",
      "Repository": "CRAN"
    },
    "formatR": {
      "Package": "formatR",
      "Version": "1.14",
      "Source": "Repository",
      "Repository": "CRAN"
    },
    "fracdiff": {
      "Package": "fracdiff",
      "Version": "1.5-3",
      "Source": "Repository",
      "VersionNote": "Released 1.5-0 on 2019-12-09, 1.5-1 on 2020-01-20, 1.5-2 on 2022-10-31",
      "Date": "2024-02-01",
      "Title": "Fractionally Differenced ARIMA aka ARFIMA(P,d,q) Models",
      "Authors@R": "c(person(\"Martin\",\"Maechler\", role=c(\"aut\",\"cre\"), email=\"maechler@stat.math.ethz.ch\", comment = c(ORCID = \"0000-0002-8685-9910\")) , person(\"Chris\", \"Fraley\", role=c(\"ctb\",\"cph\"), comment = \"S original; Fortran code\") , person(\"Friedrich\", \"Leisch\", role = \"ctb\", comment = c(\"R port\", ORCID = \"0000-0001-7278-1983\")) , person(\"Valderio\", \"Reisen\", role=\"ctb\", comment = \"fdGPH() & fdSperio()\") , person(\"Artur\",  \"Lemonte\",  role=\"ctb\", comment = \"fdGPH() & fdSperio()\") , person(\"Rob\", \"Hyndman\", email=\"Rob.Hyndman@monash.edu\", role=\"ctb\", comment = c(\"residuals() & fitted()\", ORCID = \"0000-0002-2140-5352\")) )",
      "Description": "Maximum likelihood estimation of the parameters of a fractionally differenced ARIMA(p,d,q) model (Haslett and Raftery, Appl.Statistics, 1989); including inference and basic methods.  Some alternative algorithms to estimate \"H\".",
      "Imports": [
        "stats"
      ],
      "Suggests": [
        "longmemo",
        "forecast",
        "urca"
      ],
      "License": "GPL (>= 2)",
      "URL": "https://github.com/mmaechler/fracdiff",
      "BugReports": "https://github.com/mmaechler/fracdiff/issues",
      "Encoding": "UTF-8",
      "NeedsCompilation": "yes",
      "Author": "Martin Maechler [aut, cre] (<https://orcid.org/0000-0002-8685-9910>), Chris Fraley [ctb, cph] (S original; Fortran code), Friedrich Leisch [ctb] (R port, <https://orcid.org/0000-0001-7278-1983>), Valderio Reisen [ctb] (fdGPH() & fdSperio()), Artur Lemonte [ctb] (fdGPH() & fdSperio()), Rob Hyndman [ctb] (residuals() & fitted(), <https://orcid.org/0000-0002-2140-5352>)",
      "Maintainer": "Martin Maechler <maechler@stat.math.ethz.ch>",
      "Repository": "CRAN"
    },
    "fs": {
      "Package": "fs",
      "Version": "2.0.0",
      "Source": "Repository",
      "Title": "Cross-Platform File System Operations Based on 'libuv'",
      "Authors@R": "c( person(\"Jim\", \"Hester\", role = \"aut\"), person(\"Hadley\", \"Wickham\", role = \"aut\"), person(\"Gábor\", \"Csárdi\", role = \"aut\"), person(\"Jeroen\", \"Ooms\", , \"jeroenooms@gmail.com\", role = \"cre\"), person(\"libuv project contributors\", role = \"cph\", comment = \"libuv library\"), person(\"Joyent, Inc. and other Node contributors\", role = \"cph\", comment = \"libuv library\"), person(\"Posit Software, PBC\", role = c(\"cph\", \"fnd\"), comment = c(ROR = \"03wc8by49\")) )",
      "Description": "A cross-platform interface to file system operations, built on top of the 'libuv' C library.",
      "License": "MIT + file LICENSE",
      "URL": "https://fs.r-lib.org, https://github.com/r-lib/fs",
      "BugReports": "https://github.com/r-lib/fs/issues",
      "Depends": [
        "R (>= 4.1)"
      ],
      "Imports": [
        "methods"
      ],
      "Suggests": [
        "covr",
        "crayon",
        "knitr",
        "pillar (>= 1.0.0)",
        "rmarkdown",
        "spelling",
        "testthat (>= 3.0.0)",
        "tibble (>= 1.1.0)",
        "vctrs (>= 0.3.0)",
        "withr"
      ],
      "VignetteBuilder": "knitr",
      "SystemRequirements": "libuv: libuv-devel (rpm) or libuv1-dev (deb). Alternatively to build the vendored libuv 'cmake' is required. GNU make.",
      "Config/Needs/website": "tidyverse/tidytemplate",
      "Config/testthat/edition": "3",
      "Config/usethis/last-upkeep": "2025-04-23",
      "Copyright": "file COPYRIGHTS",
      "Encoding": "UTF-8",
      "Language": "en-US",
      "RoxygenNote": "7.3.3",
      "NeedsCompilation": "yes",
      "Author": "Jim Hester [aut], Hadley Wickham [aut], Gábor Csárdi [aut], Jeroen Ooms [cre], libuv project contributors [cph] (libuv library), Joyent, Inc. and other Node contributors [cph] (libuv library), Posit Software, PBC [cph, fnd] (ROR: <https://ror.org/03wc8by49>)",
      "Maintainer": "Jeroen Ooms <jeroenooms@gmail.com>",
      "Repository": "CRAN"
    },
    "futile.logger": {
      "Package": "futile.logger",
      "Version": "1.4.9",
      "Source": "Repository",
      "Repository": "CRAN"
    },
    "futile.options": {
      "Package": "futile.options",
      "Version": "1.0.1",
      "Source": "Repository",
      "Repository": "CRAN"
    },
    "generics": {
      "Package": "generics",
      "Version": "0.1.4",
      "Source": "Repository",
      "Title": "Common S3 Generics not Provided by Base R Methods Related to Model Fitting",
      "Authors@R": "c( person(\"Hadley\", \"Wickham\", , \"hadley@posit.co\", role = c(\"aut\", \"cre\"), comment = c(ORCID = \"0000-0003-4757-117X\")), person(\"Max\", \"Kuhn\", , \"max@posit.co\", role = \"aut\"), person(\"Davis\", \"Vaughan\", , \"davis@posit.co\", role = \"aut\"), person(\"Posit Software, PBC\", role = c(\"cph\", \"fnd\"), comment = c(ROR = \"https://ror.org/03wc8by49\")) )",
      "Description": "In order to reduce potential package dependencies and conflicts, generics provides a number of commonly used S3 generics.",
      "License": "MIT + file LICENSE",
      "URL": "https://generics.r-lib.org, https://github.com/r-lib/generics",
      "BugReports": "https://github.com/r-lib/generics/issues",
      "Depends": [
        "R (>= 3.6)"
      ],
      "Imports": [
        "methods"
      ],
      "Suggests": [
        "covr",
        "pkgload",
        "testthat (>= 3.0.0)",
        "tibble",
        "withr"
      ],
      "Config/Needs/website": "tidyverse/tidytemplate",
      "Config/testthat/edition": "3",
      "Encoding": "UTF-8",
      "RoxygenNote": "7.3.2",
      "NeedsCompilation": "no",
      "Author": "Hadley Wickham [aut, cre] (ORCID: <https://orcid.org/0000-0003-4757-117X>), Max Kuhn [aut], Davis Vaughan [aut], Posit Software, PBC [cph, fnd] (ROR: <https://ror.org/03wc8by49>)",
      "Maintainer": "Hadley Wickham <hadley@posit.co>",
      "Repository": "CRAN"
    },
    "gert": {
      "Package": "gert",
      "Version": "2.3.1",
      "Source": "Repository",
      "Type": "Package",
      "Title": "Simple Git Client for R",
      "Authors@R": "c( person(\"Jeroen\", \"Ooms\", role = c(\"aut\", \"cre\"), email = \"jeroenooms@gmail.com\", comment = c(ORCID = \"0000-0002-4035-0289\")), person(\"Jennifer\", \"Bryan\", role = \"ctb\", email = \"jenny@posit.co\", comment = c(ORCID = \"0000-0002-6983-2759\")))",
      "Description": "Simple git client for R based on 'libgit2' <https://libgit2.org> with support for SSH and HTTPS remotes. All functions in 'gert' use basic R data  types (such as vectors and data-frames) for their arguments and return values. User credentials are shared with command line 'git' through the git-credential store and ssh keys stored on disk or ssh-agent.",
      "License": "MIT + file LICENSE",
      "URL": "https://docs.ropensci.org/gert/, https://ropensci.r-universe.dev/gert",
      "BugReports": "https://github.com/r-lib/gert/issues",
      "Imports": [
        "askpass",
        "credentials (>= 1.2.1)",
        "openssl (>= 2.0.3)",
        "rstudioapi (>= 0.11)",
        "sys",
        "zip (>= 2.1.0)"
      ],
      "Suggests": [
        "spelling",
        "knitr",
        "rmarkdown",
        "testthat"
      ],
      "VignetteBuilder": "knitr",
      "Encoding": "UTF-8",
      "RoxygenNote": "7.3.3",
      "SystemRequirements": "libgit2 (>= 1.0): libgit2-devel (rpm) or libgit2-dev (deb)",
      "Language": "en-US",
      "NeedsCompilation": "yes",
      "Author": "Jeroen Ooms [aut, cre] (ORCID: <https://orcid.org/0000-0002-4035-0289>), Jennifer Bryan [ctb] (ORCID: <https://orcid.org/0000-0002-6983-2759>)",
      "Maintainer": "Jeroen Ooms <jeroenooms@gmail.com>",
      "Repository": "CRAN"
    },
    "getPass": {
      "Package": "getPass",
      "Version": "0.2-4",
      "Source": "Repository",
      "Type": "Package",
      "Title": "Masked User Input",
      "Description": "A micro-package for reading \"passwords\", i.e.  reading user input with masking, so that the input is not displayed as it  is typed.  Currently we have support for 'RStudio', the command line (every OS), and any platform where 'tcltk' is present.",
      "License": "BSD 2-clause License + file LICENSE",
      "Depends": [
        "R (>= 3.0.0)"
      ],
      "Imports": [
        "utils",
        "rstudioapi (>= 0.5)"
      ],
      "NeedsCompilation": "yes",
      "ByteCompile": "yes",
      "Authors@R": "c( person(\"Drew\", \"Schmidt\", role=c(\"aut\", \"cre\"), email=\"wrathematics@gmail.com\"), person(\"Wei-Chen\", \"Chen\", role=\"aut\"), person(\"Gabor\", \"Csardi\", role=\"ctb\", comment=\"Improved terminal detection\"), person(\"Rich\", \"FitzJohn\", role=\"ctb\") )",
      "URL": "https://github.com/wrathematics/getPass",
      "BugReports": "https://github.com/wrathematics/getPass/issues",
      "Maintainer": "Drew Schmidt <wrathematics@gmail.com>",
      "RoxygenNote": "6.0.1",
      "Author": "Drew Schmidt [aut, cre], Wei-Chen Chen [aut], Gabor Csardi [ctb] (Improved terminal detection), Rich FitzJohn [ctb]",
      "Repository": "CRAN"
    },
    "ggdist": {
      "Package": "ggdist",
      "Version": "3.3.3",
      "Source": "Repository"
    },
    "ggplot2": {
      "Package": "ggplot2",
      "Version": "4.0.2",
      "Source": "Repository",
      "Title": "Create Elegant Data Visualisations Using the Grammar of Graphics",
      "Authors@R": "c( person(\"Hadley\", \"Wickham\", , \"hadley@posit.co\", role = \"aut\", comment = c(ORCID = \"0000-0003-4757-117X\")), person(\"Winston\", \"Chang\", role = \"aut\", comment = c(ORCID = \"0000-0002-1576-2126\")), person(\"Lionel\", \"Henry\", role = \"aut\"), person(\"Thomas Lin\", \"Pedersen\", , \"thomas.pedersen@posit.co\", role = c(\"aut\", \"cre\"), comment = c(ORCID = \"0000-0002-5147-4711\")), person(\"Kohske\", \"Takahashi\", role = \"aut\"), person(\"Claus\", \"Wilke\", role = \"aut\", comment = c(ORCID = \"0000-0002-7470-9261\")), person(\"Kara\", \"Woo\", role = \"aut\", comment = c(ORCID = \"0000-0002-5125-4188\")), person(\"Hiroaki\", \"Yutani\", role = \"aut\", comment = c(ORCID = \"0000-0002-3385-7233\")), person(\"Dewey\", \"Dunnington\", role = \"aut\", comment = c(ORCID = \"0000-0002-9415-4582\")), person(\"Teun\", \"van den Brand\", role = \"aut\", comment = c(ORCID = \"0000-0002-9335-7468\")), person(\"Posit, PBC\", role = c(\"cph\", \"fnd\"), comment = c(ROR = \"03wc8by49\")) )",
      "Description": "A system for 'declaratively' creating graphics, based on \"The Grammar of Graphics\". You provide the data, tell 'ggplot2' how to map variables to aesthetics, what graphical primitives to use, and it takes care of the details.",
      "License": "MIT + file LICENSE",
      "URL": "https://ggplot2.tidyverse.org, https://github.com/tidyverse/ggplot2",
      "BugReports": "https://github.com/tidyverse/ggplot2/issues",
      "Depends": [
        "R (>= 4.1)"
      ],
      "Imports": [
        "cli",
        "grDevices",
        "grid",
        "gtable (>= 0.3.6)",
        "isoband",
        "lifecycle (> 1.0.1)",
        "rlang (>= 1.1.0)",
        "S7",
        "scales (>= 1.4.0)",
        "stats",
        "vctrs (>= 0.6.0)",
        "withr (>= 2.5.0)"
      ],
      "Suggests": [
        "broom",
        "covr",
        "dplyr",
        "ggplot2movies",
        "hexbin",
        "Hmisc",
        "hms",
        "knitr",
        "mapproj",
        "maps",
        "MASS",
        "mgcv",
        "multcomp",
        "munsell",
        "nlme",
        "profvis",
        "quantreg",
        "quarto",
        "ragg (>= 1.2.6)",
        "RColorBrewer",
        "roxygen2",
        "rpart",
        "sf (>= 0.7-3)",
        "svglite (>= 2.1.2)",
        "testthat (>= 3.1.5)",
        "tibble",
        "vdiffr (>= 1.0.6)",
        "xml2"
      ],
      "Enhances": [
        "sp"
      ],
      "VignetteBuilder": "quarto",
      "Config/Needs/website": "ggtext, tidyr, forcats, tidyverse/tidytemplate",
      "Config/testthat/edition": "3",
      "Config/usethis/last-upkeep": "2025-04-23",
      "Encoding": "UTF-8",
      "LazyData": "true",
      "RoxygenNote": "7.3.3",
      "Collate": "'ggproto.R' 'ggplot-global.R' 'aaa-.R' 'aes-colour-fill-alpha.R' 'aes-evaluation.R' 'aes-group-order.R' 'aes-linetype-size-shape.R' 'aes-position.R' 'all-classes.R' 'compat-plyr.R' 'utilities.R' 'aes.R' 'annotation-borders.R' 'utilities-checks.R' 'legend-draw.R' 'geom-.R' 'annotation-custom.R' 'annotation-logticks.R' 'scale-type.R' 'layer.R' 'make-constructor.R' 'geom-polygon.R' 'geom-map.R' 'annotation-map.R' 'geom-raster.R' 'annotation-raster.R' 'annotation.R' 'autolayer.R' 'autoplot.R' 'axis-secondary.R' 'backports.R' 'bench.R' 'bin.R' 'coord-.R' 'coord-cartesian-.R' 'coord-fixed.R' 'coord-flip.R' 'coord-map.R' 'coord-munch.R' 'coord-polar.R' 'coord-quickmap.R' 'coord-radial.R' 'coord-sf.R' 'coord-transform.R' 'data.R' 'docs_layer.R' 'facet-.R' 'facet-grid-.R' 'facet-null.R' 'facet-wrap.R' 'fortify-map.R' 'fortify-models.R' 'fortify-spatial.R' 'fortify.R' 'stat-.R' 'geom-abline.R' 'geom-rect.R' 'geom-bar.R' 'geom-tile.R' 'geom-bin2d.R' 'geom-blank.R' 'geom-boxplot.R' 'geom-col.R' 'geom-path.R' 'geom-contour.R' 'geom-point.R' 'geom-count.R' 'geom-crossbar.R' 'geom-segment.R' 'geom-curve.R' 'geom-defaults.R' 'geom-ribbon.R' 'geom-density.R' 'geom-density2d.R' 'geom-dotplot.R' 'geom-errorbar.R' 'geom-freqpoly.R' 'geom-function.R' 'geom-hex.R' 'geom-histogram.R' 'geom-hline.R' 'geom-jitter.R' 'geom-label.R' 'geom-linerange.R' 'geom-pointrange.R' 'geom-quantile.R' 'geom-rug.R' 'geom-sf.R' 'geom-smooth.R' 'geom-spoke.R' 'geom-text.R' 'geom-violin.R' 'geom-vline.R' 'ggplot2-package.R' 'grob-absolute.R' 'grob-dotstack.R' 'grob-null.R' 'grouping.R' 'properties.R' 'margins.R' 'theme-elements.R' 'guide-.R' 'guide-axis.R' 'guide-axis-logticks.R' 'guide-axis-stack.R' 'guide-axis-theta.R' 'guide-legend.R' 'guide-bins.R' 'guide-colorbar.R' 'guide-colorsteps.R' 'guide-custom.R' 'guide-none.R' 'guide-old.R' 'guides-.R' 'guides-grid.R' 'hexbin.R' 'import-standalone-obj-type.R' 'import-standalone-types-check.R' 'labeller.R' 'labels.R' 'layer-sf.R' 'layout.R' 'limits.R' 'performance.R' 'plot-build.R' 'plot-construction.R' 'plot-last.R' 'plot.R' 'position-.R' 'position-collide.R' 'position-dodge.R' 'position-dodge2.R' 'position-identity.R' 'position-jitter.R' 'position-jitterdodge.R' 'position-nudge.R' 'position-stack.R' 'quick-plot.R' 'reshape-add-margins.R' 'save.R' 'scale-.R' 'scale-alpha.R' 'scale-binned.R' 'scale-brewer.R' 'scale-colour.R' 'scale-continuous.R' 'scale-date.R' 'scale-discrete-.R' 'scale-expansion.R' 'scale-gradient.R' 'scale-grey.R' 'scale-hue.R' 'scale-identity.R' 'scale-linetype.R' 'scale-linewidth.R' 'scale-manual.R' 'scale-shape.R' 'scale-size.R' 'scale-steps.R' 'scale-view.R' 'scale-viridis.R' 'scales-.R' 'stat-align.R' 'stat-bin.R' 'stat-summary-2d.R' 'stat-bin2d.R' 'stat-bindot.R' 'stat-binhex.R' 'stat-boxplot.R' 'stat-connect.R' 'stat-contour.R' 'stat-count.R' 'stat-density-2d.R' 'stat-density.R' 'stat-ecdf.R' 'stat-ellipse.R' 'stat-function.R' 'stat-identity.R' 'stat-manual.R' 'stat-qq-line.R' 'stat-qq.R' 'stat-quantilemethods.R' 'stat-sf-coordinates.R' 'stat-sf.R' 'stat-smooth-methods.R' 'stat-smooth.R' 'stat-sum.R' 'stat-summary-bin.R' 'stat-summary-hex.R' 'stat-summary.R' 'stat-unique.R' 'stat-ydensity.R' 'summarise-plot.R' 'summary.R' 'theme.R' 'theme-defaults.R' 'theme-current.R' 'theme-sub.R' 'utilities-break.R' 'utilities-grid.R' 'utilities-help.R' 'utilities-patterns.R' 'utilities-resolution.R' 'utilities-tidy-eval.R' 'zxx.R' 'zzz.R'",
      "NeedsCompilation": "no",
      "Author": "Hadley Wickham [aut] (ORCID: <https://orcid.org/0000-0003-4757-117X>), Winston Chang [aut] (ORCID: <https://orcid.org/0000-0002-1576-2126>), Lionel Henry [aut], Thomas Lin Pedersen [aut, cre] (ORCID: <https://orcid.org/0000-0002-5147-4711>), Kohske Takahashi [aut], Claus Wilke [aut] (ORCID: <https://orcid.org/0000-0002-7470-9261>), Kara Woo [aut] (ORCID: <https://orcid.org/0000-0002-5125-4188>), Hiroaki Yutani [aut] (ORCID: <https://orcid.org/0000-0002-3385-7233>), Dewey Dunnington [aut] (ORCID: <https://orcid.org/0000-0002-9415-4582>), Teun van den Brand [aut] (ORCID: <https://orcid.org/0000-0002-9335-7468>), Posit, PBC [cph, fnd] (ROR: <https://ror.org/03wc8by49>)",
      "Maintainer": "Thomas Lin Pedersen <thomas.pedersen@posit.co>",
      "Repository": "CRAN"
    },
    "ggpubr": {
      "Package": "ggpubr",
      "Version": "0.6.3",
      "Source": "Repository",
      "Type": "Package",
      "Title": "'ggplot2' Based Publication Ready Plots",
      "Authors@R": "c( person(\"Alboukadel\", \"Kassambara\", role = c(\"aut\", \"cre\"), email = \"alboukadel.kassambara@gmail.com\"), person(\"Laszlo\", \"Erdey\", role = \"ctb\", email = \"erdey.laszlo@econ.unideb.hu\", comment = \"Faculty of Economics and Business, University of Debrecen, Hungary\"))",
      "Description": "The 'ggplot2' package is excellent and flexible for elegant data visualization in R. However the default generated plots requires some formatting before we can send them for publication. Furthermore, to customize a 'ggplot', the syntax is opaque and this raises the level of difficulty for researchers with no advanced R programming skills. 'ggpubr' provides some easy-to-use functions for creating and customizing 'ggplot2'- based publication ready plots.",
      "License": "GPL (>= 2)",
      "LazyData": "TRUE",
      "Encoding": "UTF-8",
      "Depends": [
        "R (>= 4.1.0)",
        "ggplot2 (>= 3.5.2)"
      ],
      "Imports": [
        "ggrepel (>= 0.9.2)",
        "grid",
        "ggsci",
        "stats",
        "utils",
        "tidyr (>= 1.3.0)",
        "purrr",
        "dplyr (>= 1.1.0)",
        "cowplot (>= 1.1.1)",
        "ggsignif",
        "scales",
        "gridExtra",
        "glue",
        "polynom",
        "rlang (>= 0.4.6)",
        "rstatix (>= 0.7.2)",
        "tibble",
        "magrittr"
      ],
      "Suggests": [
        "grDevices",
        "knitr",
        "RColorBrewer",
        "gtable",
        "testthat"
      ],
      "URL": "https://rpkgs.datanovia.com/ggpubr/",
      "BugReports": "https://github.com/kassambara/ggpubr/issues",
      "RoxygenNote": "7.3.3",
      "Collate": "'utilities_color.R' 'utilities_base.R' 'desc_statby.R' 'utilities.R' 'add_summary.R' 'annotate_figure.R' 'as_ggplot.R' 'as_npc.R' 'axis_scale.R' 'background_image.R' 'bgcolor.R' 'border.R' 'compare_means.R' 'create_aes.R' 'diff_express.R' 'facet.R' 'font.R' 'gene_citation.R' 'gene_expression.R' 'geom_bracket.R' 'geom_exec.R' 'utils-aes.R' 'utils_stat_test_label.R' 'geom_pwc.R' 'get_breaks.R' 'get_coord.R' 'get_legend.R' 'get_palette.R' 'ggadd.R' 'ggadjust_pvalue.R' 'ggarrange.R' 'ggballoonplot.R' 'ggpar.R' 'ggbarplot.R' 'ggboxplot.R' 'ggdensity.R' 'ggpie.R' 'ggdonutchart.R' 'stat_conf_ellipse.R' 'stat_chull.R' 'ggdotchart.R' 'ggdotplot.R' 'ggecdf.R' 'ggerrorplot.R' 'ggexport.R' 'gghistogram.R' 'ggline.R' 'ggmaplot.R' 'ggpaired.R' 'ggparagraph.R' 'ggpubr-package.R' 'ggpubr_args.R' 'ggpubr_options.R' 'ggqqplot.R' 'utilities_label.R' 'stat_cor.R' 'stat_stars.R' 'ggscatter.R' 'ggscatterhist.R' 'ggstripchart.R' 'ggsummarystats.R' 'ggtext.R' 'ggtexttable.R' 'ggviolin.R' 'gradient_color.R' 'grids.R' 'npc_to_data_coord.R' 'reexports.R' 'rotate.R' 'rotate_axis_text.R' 'rremove.R' 'set_palette.R' 'shared_docs.R' 'show_line_types.R' 'show_point_shapes.R' 'stat_anova_test.R' 'stat_central_tendency.R' 'stat_compare_means.R' 'stat_friedman_test.R' 'stat_kruskal_test.R' 'stat_mean.R' 'stat_overlay_normal_density.R' 'stat_pvalue_manual.R' 'stat_regline_equation.R' 'stat_welch_anova_test.R' 'text_grob.R' 'theme_pubr.R' 'theme_transparent.R' 'utils-geom-signif.R' 'utils-pipe.R' 'utils-tidyr.R'",
      "NeedsCompilation": "no",
      "Author": "Alboukadel Kassambara [aut, cre], Laszlo Erdey [ctb] (Faculty of Economics and Business, University of Debrecen, Hungary)",
      "Maintainer": "Alboukadel Kassambara <alboukadel.kassambara@gmail.com>",
      "Repository": "CRAN"
    },
    "ggrepel": {
      "Package": "ggrepel",
      "Version": "0.9.8",
      "Source": "Repository",
      "Authors@R": "c( person(\"Kamil\", \"Slowikowski\", email = \"kslowikowski@gmail.com\", role = c(\"aut\", \"cre\"), comment = c(ORCID = \"0000-0002-2843-6370\")), person(\"Teun\", \"van den Brand\", role = \"ctb\", comment = c(ORCID = \"0000-0002-9335-7468\")), person(\"Alicia\", \"Schep\", role = \"ctb\", comment = c(ORCID = \"0000-0002-3915-0618\")), person(\"Sean\", \"Hughes\", role = \"ctb\", comment = c(ORCID = \"0000-0002-9409-9405\")), person(\"Trung Kien\", \"Dang\", role = \"ctb\", comment = c(ORCID = \"0000-0001-7562-6495\")), person(\"Saulius\", \"Lukauskas\", role = \"ctb\"), person(\"Jean-Olivier\", \"Irisson\", role = \"ctb\", comment = c(ORCID = \"0000-0003-4920-3880\")), person(\"Zhian N\", \"Kamvar\", role = \"ctb\", comment = c(ORCID = \"0000-0003-1458-7108\")), person(\"Thompson\", \"Ryan\", role = \"ctb\", comment = c(ORCID = \"0000-0002-0450-8181\")), person(\"Dervieux\", \"Christophe\", role = \"ctb\", comment = c(ORCID = \"0000-0003-4474-2498\")), person(\"Yutani\", \"Hiroaki\", role = \"ctb\"), person(\"Pierre\", \"Gramme\", role = \"ctb\"), person(\"Amir Masoud\", \"Abdol\", role = \"ctb\"), person(\"Malcolm\", \"Barrett\", role = \"ctb\", comment = c(ORCID = \"0000-0003-0299-5825\")), person(\"Robrecht\", \"Cannoodt\", role = \"ctb\", comment = c(ORCID = \"0000-0003-3641-729X\")), person(\"Michał\", \"Krassowski\", role = \"ctb\", comment = c(ORCID = \"0000-0002-9638-7785\")), person(\"Michael\", \"Chirico\", role = \"ctb\", comment = c(ORCID = \"0000-0003-0787-087X\")), person(\"Pedro\", \"Aphalo\", role = \"ctb\", comment = c(ORCID = \"0000-0003-3385-972X\")), person(\"Francis\", \"Barton\", role = \"ctb\") )",
      "Title": "Automatically Position Non-Overlapping Text Labels with 'ggplot2'",
      "Description": "Provides text and label geoms for 'ggplot2' that help to avoid overlapping text labels. Labels repel away from each other and away from the data points.",
      "Depends": [
        "R (>= 4.1.0)",
        "ggplot2 (>= 3.5.2)"
      ],
      "Imports": [
        "grid",
        "Rcpp",
        "rlang (>= 1.1.6)",
        "S7",
        "scales (>= 1.4.0)",
        "withr (>= 3.0.2)"
      ],
      "Suggests": [
        "knitr",
        "rmarkdown",
        "testthat",
        "svglite",
        "vdiffr",
        "gridExtra",
        "ggpp",
        "patchwork",
        "devtools",
        "prettydoc",
        "ggbeeswarm",
        "dplyr",
        "magrittr",
        "readr",
        "stringr",
        "marquee",
        "rsvg",
        "sf"
      ],
      "VignetteBuilder": "knitr",
      "License": "GPL-3 | file LICENSE",
      "URL": "https://ggrepel.slowkow.com/, https://github.com/slowkow/ggrepel",
      "BugReports": "https://github.com/slowkow/ggrepel/issues",
      "RoxygenNote": "7.3.3",
      "LinkingTo": [
        "Rcpp"
      ],
      "Encoding": "UTF-8",
      "NeedsCompilation": "yes",
      "Author": "Kamil Slowikowski [aut, cre] (ORCID: <https://orcid.org/0000-0002-2843-6370>), Teun van den Brand [ctb] (ORCID: <https://orcid.org/0000-0002-9335-7468>), Alicia Schep [ctb] (ORCID: <https://orcid.org/0000-0002-3915-0618>), Sean Hughes [ctb] (ORCID: <https://orcid.org/0000-0002-9409-9405>), Trung Kien Dang [ctb] (ORCID: <https://orcid.org/0000-0001-7562-6495>), Saulius Lukauskas [ctb], Jean-Olivier Irisson [ctb] (ORCID: <https://orcid.org/0000-0003-4920-3880>), Zhian N Kamvar [ctb] (ORCID: <https://orcid.org/0000-0003-1458-7108>), Thompson Ryan [ctb] (ORCID: <https://orcid.org/0000-0002-0450-8181>), Dervieux Christophe [ctb] (ORCID: <https://orcid.org/0000-0003-4474-2498>), Yutani Hiroaki [ctb], Pierre Gramme [ctb], Amir Masoud Abdol [ctb], Malcolm Barrett [ctb] (ORCID: <https://orcid.org/0000-0003-0299-5825>), Robrecht Cannoodt [ctb] (ORCID: <https://orcid.org/0000-0003-3641-729X>), Michał Krassowski [ctb] (ORCID: <https://orcid.org/0000-0002-9638-7785>), Michael Chirico [ctb] (ORCID: <https://orcid.org/0000-0003-0787-087X>), Pedro Aphalo [ctb] (ORCID: <https://orcid.org/0000-0003-3385-972X>), Francis Barton [ctb]",
      "Maintainer": "Kamil Slowikowski <kslowikowski@gmail.com>",
      "Repository": "CRAN"
    },
    "ggsci": {
      "Package": "ggsci",
      "Version": "4.2.0",
      "Source": "Repository",
      "Type": "Package",
      "Title": "Scientific Journal and Sci-Fi Themed Color Palettes for 'ggplot2'",
      "Authors@R": "c( person(\"Nan\", \"Xiao\", email = \"me@nanx.me\", role = c(\"aut\", \"cre\", \"cph\"), comment = c(ORCID = \"0000-0002-0250-5673\")), person(\"Joshua\", \"Cook\", email = \"joshuacook0023@gmail.com\", role = \"ctb\"), person(\"Clara\", \"Jégousse\", email = \"cat3@hi.is\", role = \"ctb\"), person(\"Hui\", \"Chen\", email = \"huichen@zju.edu.cn\", role = \"ctb\"), person(\"Miaozhu\", \"Li\", email = \"miaozhu.li@duke.edu\", role = \"ctb\"), person(\"iTerm2-Color-Schemes contributors\", role = c(\"ctb\", \"cph\"), comment = \"iTerm2-Color-Schemes project\"), person(\"Winston\", \"Chang\", role = c(\"ctb\", \"cph\"), comment = \"staticimports.R\") )",
      "Maintainer": "Nan Xiao <me@nanx.me>",
      "Description": "A collection of 'ggplot2' color palettes inspired by plots in scientific journals, data visualization libraries, science fiction movies, and TV shows.",
      "License": "GPL (>= 3)",
      "URL": "https://nanx.me/ggsci/, https://github.com/nanxstats/ggsci",
      "BugReports": "https://github.com/nanxstats/ggsci/issues",
      "Depends": [
        "R (>= 3.5.0)"
      ],
      "Imports": [
        "ggplot2 (>= 2.0.0)",
        "grDevices",
        "rlang",
        "scales"
      ],
      "Suggests": [
        "gridExtra",
        "knitr",
        "ragg",
        "rmarkdown"
      ],
      "VignetteBuilder": "knitr",
      "Encoding": "UTF-8",
      "RoxygenNote": "7.3.3",
      "NeedsCompilation": "no",
      "Author": "Nan Xiao [aut, cre, cph] (ORCID: <https://orcid.org/0000-0002-0250-5673>), Joshua Cook [ctb], Clara Jégousse [ctb], Hui Chen [ctb], Miaozhu Li [ctb], iTerm2-Color-Schemes contributors [ctb, cph] (iTerm2-Color-Schemes project), Winston Chang [ctb, cph] (staticimports.R)",
      "Repository": "CRAN"
    },
    "ggsignif": {
      "Package": "ggsignif",
      "Version": "0.6.4",
      "Source": "Repository",
      "Type": "Package",
      "Title": "Significance Brackets for 'ggplot2'",
      "Authors@R": "c( person(given = \"Constantin\", family = \"Ahlmann-Eltze\", role = c(\"aut\", \"cre\", \"ctb\"), email = \"artjom31415@googlemail.com\", comment = c(ORCID = \"0000-0002-3762-068X\", Twitter = \"@const_ae\")), person(given = \"Indrajeet\", family = \"Patil\", role = c(\"aut\", \"ctb\"), email = \"patilindrajeet.science@gmail.com\", comment = c(ORCID = \"0000-0003-1995-6531\", Twitter = \"@patilindrajeets\")) )",
      "Description": "Enrich your 'ggplots' with group-wise comparisons. This package provides an easy way to indicate if two groups are significantly different. Commonly this is shown by a bracket on top connecting the groups of interest which itself is annotated with the level of significance (NS, *, **, ***).  The package provides a single layer (geom_signif()) that takes the groups for comparison and the test (t.test(), wilcox.text() etc.) as arguments and adds the annotation to the plot.",
      "License": "GPL-3 | file LICENSE",
      "URL": "https://const-ae.github.io/ggsignif/, https://github.com/const-ae/ggsignif",
      "VignetteBuilder": "knitr",
      "Encoding": "UTF-8",
      "Language": "en-US",
      "Imports": [
        "ggplot2 (>= 3.3.5)"
      ],
      "Suggests": [
        "knitr",
        "rmarkdown",
        "testthat",
        "vdiffr (>= 1.0.2)"
      ],
      "RoxygenNote": "7.2.1",
      "Config/testthat/edition": "3",
      "Config/testthat/parallel": "true",
      "NeedsCompilation": "no",
      "Author": "Constantin Ahlmann-Eltze [aut, cre, ctb] (<https://orcid.org/0000-0002-3762-068X>, @const_ae), Indrajeet Patil [aut, ctb] (<https://orcid.org/0000-0003-1995-6531>, @patilindrajeets)",
      "Maintainer": "Constantin Ahlmann-Eltze <artjom31415@googlemail.com>",
      "Repository": "CRAN"
    },
    "ggtext": {
      "Package": "ggtext",
      "Version": "0.1.2",
      "Source": "Repository"
    },
    "gh": {
      "Package": "gh",
      "Version": "1.5.0",
      "Source": "Repository",
      "Title": "'GitHub' 'API'",
      "Authors@R": "c( person(\"Gábor\", \"Csárdi\", , \"csardi.gabor@gmail.com\", role = c(\"cre\", \"ctb\")), person(\"Jennifer\", \"Bryan\", role = \"aut\"), person(\"Hadley\", \"Wickham\", role = \"aut\"), person(\"Posit Software, PBC\", role = c(\"cph\", \"fnd\"), comment = c(ROR = \"03wc8by49\")) )",
      "Description": "Minimal client to access the 'GitHub' 'API'.",
      "License": "MIT + file LICENSE",
      "URL": "https://gh.r-lib.org/, https://github.com/r-lib/gh#readme",
      "BugReports": "https://github.com/r-lib/gh/issues",
      "Depends": [
        "R (>= 4.1)"
      ],
      "Imports": [
        "cli (>= 3.0.1)",
        "gitcreds",
        "glue",
        "httr2 (>= 1.0.6)",
        "ini",
        "jsonlite",
        "lifecycle",
        "rlang (>= 1.0.0)"
      ],
      "Suggests": [
        "connectcreds",
        "covr",
        "knitr",
        "rmarkdown",
        "rprojroot",
        "spelling",
        "testthat (>= 3.0.0)",
        "withr"
      ],
      "VignetteBuilder": "knitr",
      "Config/Needs/website": "tidyverse/tidytemplate",
      "Config/testthat/edition": "3",
      "Config/usethis/last-upkeep": "2025-04-29",
      "Encoding": "UTF-8",
      "Language": "en-US",
      "RoxygenNote": "7.3.2.9000",
      "NeedsCompilation": "no",
      "Author": "Gábor Csárdi [cre, ctb], Jennifer Bryan [aut], Hadley Wickham [aut], Posit Software, PBC [cph, fnd] (ROR: <https://ror.org/03wc8by49>)",
      "Maintainer": "Gábor Csárdi <csardi.gabor@gmail.com>",
      "Repository": "CRAN"
    },
    "gitcreds": {
      "Package": "gitcreds",
      "Version": "0.1.2",
      "Source": "Repository",
      "Title": "Query 'git' Credentials from 'R'",
      "Authors@R": "c( person(\"Gábor\", \"Csárdi\", , \"csardi.gabor@gmail.com\", role = c(\"aut\", \"cre\")), person(\"RStudio\", role = c(\"cph\", \"fnd\")) )",
      "Description": "Query, set, delete credentials from the 'git' credential store. Manage 'GitHub' tokens and other 'git' credentials. This package is to be used by other packages that need to authenticate to 'GitHub' and/or other 'git' repositories.",
      "License": "MIT + file LICENSE",
      "URL": "https://gitcreds.r-lib.org/, https://github.com/r-lib/gitcreds",
      "BugReports": "https://github.com/r-lib/gitcreds/issues",
      "Depends": [
        "R (>= 3.4)"
      ],
      "Suggests": [
        "codetools",
        "covr",
        "knitr",
        "mockery",
        "oskeyring",
        "rmarkdown",
        "testthat (>= 3.0.0)",
        "withr"
      ],
      "VignetteBuilder": "knitr",
      "Config/Needs/website": "tidyverse/tidytemplate",
      "Encoding": "UTF-8",
      "RoxygenNote": "7.2.1.9000",
      "SystemRequirements": "git",
      "Config/testthat/edition": "3",
      "NeedsCompilation": "no",
      "Author": "Gábor Csárdi [aut, cre], RStudio [cph, fnd]",
      "Maintainer": "Gábor Csárdi <csardi.gabor@gmail.com>",
      "Repository": "CRAN"
    },
    "glue": {
      "Package": "glue",
      "Version": "1.8.0",
      "Source": "Repository",
      "Title": "Interpreted String Literals",
      "Authors@R": "c( person(\"Jim\", \"Hester\", role = \"aut\", comment = c(ORCID = \"0000-0002-2739-7082\")), person(\"Jennifer\", \"Bryan\", , \"jenny@posit.co\", role = c(\"aut\", \"cre\"), comment = c(ORCID = \"0000-0002-6983-2759\")), person(\"Posit Software, PBC\", role = c(\"cph\", \"fnd\")) )",
      "Description": "An implementation of interpreted string literals, inspired by Python's Literal String Interpolation <https://www.python.org/dev/peps/pep-0498/> and Docstrings <https://www.python.org/dev/peps/pep-0257/> and Julia's Triple-Quoted String Literals <https://docs.julialang.org/en/v1.3/manual/strings/#Triple-Quoted-String-Literals-1>.",
      "License": "MIT + file LICENSE",
      "URL": "https://glue.tidyverse.org/, https://github.com/tidyverse/glue",
      "BugReports": "https://github.com/tidyverse/glue/issues",
      "Depends": [
        "R (>= 3.6)"
      ],
      "Imports": [
        "methods"
      ],
      "Suggests": [
        "crayon",
        "DBI (>= 1.2.0)",
        "dplyr",
        "knitr",
        "magrittr",
        "rlang",
        "rmarkdown",
        "RSQLite",
        "testthat (>= 3.2.0)",
        "vctrs (>= 0.3.0)",
        "waldo (>= 0.5.3)",
        "withr"
      ],
      "VignetteBuilder": "knitr",
      "ByteCompile": "true",
      "Config/Needs/website": "bench, forcats, ggbeeswarm, ggplot2, R.utils, rprintf, tidyr, tidyverse/tidytemplate",
      "Config/testthat/edition": "3",
      "Encoding": "UTF-8",
      "RoxygenNote": "7.3.2",
      "NeedsCompilation": "yes",
      "Author": "Jim Hester [aut] (<https://orcid.org/0000-0002-2739-7082>), Jennifer Bryan [aut, cre] (<https://orcid.org/0000-0002-6983-2759>), Posit Software, PBC [cph, fnd]",
      "Maintainer": "Jennifer Bryan <jenny@posit.co>",
      "Repository": "CRAN"
    },
    "gridExtra": {
      "Package": "gridExtra",
      "Version": "2.3",
      "Source": "Repository",
      "Authors@R": "c(person(\"Baptiste\", \"Auguie\", email = \"baptiste.auguie@gmail.com\", role = c(\"aut\", \"cre\")), person(\"Anton\", \"Antonov\", email = \"tonytonov@gmail.com\", role = c(\"ctb\")))",
      "License": "GPL (>= 2)",
      "Title": "Miscellaneous Functions for \"Grid\" Graphics",
      "Type": "Package",
      "Description": "Provides a number of user-level functions to work with \"grid\" graphics, notably to arrange multiple grid-based plots on a page, and draw tables.",
      "VignetteBuilder": "knitr",
      "Imports": [
        "gtable",
        "grid",
        "grDevices",
        "graphics",
        "utils"
      ],
      "Suggests": [
        "ggplot2",
        "egg",
        "lattice",
        "knitr",
        "testthat"
      ],
      "RoxygenNote": "6.0.1",
      "NeedsCompilation": "no",
      "Author": "Baptiste Auguie [aut, cre], Anton Antonov [ctb]",
      "Maintainer": "Baptiste Auguie <baptiste.auguie@gmail.com>",
      "Repository": "CRAN"
    },
    "gridtext": {
      "Package": "gridtext",
      "Version": "0.1.6",
      "Source": "Repository"
    },
    "gsubfn": {
      "Package": "gsubfn",
      "Version": "0.7",
      "Source": "Repository",
      "Date": "2018-03-15",
      "Title": "Utilities for Strings and Function Arguments",
      "Author": "G. Grothendieck",
      "Maintainer": "G. Grothendieck <ggrothendieck@gmail.com>",
      "Description": "The gsubfn function is like gsub but can take a replacement  function or certain other objects instead of the replacement string. Matches and back references are input to the replacement function and  replaced by the function output.   gsubfn can be used to split strings  based on content rather than delimiters and for quasi-perl-style string  interpolation. The package also has facilities for translating formulas  to functions and allowing such formulas in function calls instead of  functions.  This can be used with R functions such as apply, sapply, lapply, optim, integrate, xyplot, Filter and any other function that  expects another function as an input argument or functions like cat or sql calls that may involve strings where substitution is desirable. There is also a facility for returning multiple objects from functions and a version of transform that allows the RHS to refer to LHS used in the same transform.",
      "BugReports": "https://github.com/ggrothendieck/gsubfn/issues",
      "Depends": [
        "proto"
      ],
      "Suggests": [
        "boot",
        "chron",
        "grid",
        "lattice",
        "quantreg",
        "svUnit",
        "tcltk",
        "zoo"
      ],
      "License": "GPL (>= 2)",
      "URL": "https://github.com/ggrothendieck/gsubfn",
      "NeedsCompilation": "no",
      "Repository": "CRAN"
    },
    "gt": {
      "Package": "gt",
      "Version": "1.3.0",
      "Source": "Repository",
      "Type": "Package",
      "Title": "Easily Create Presentation-Ready Display Tables",
      "Authors@R": "c( person(\"Richard\", \"Iannone\", , \"rich@posit.co\", role = c(\"aut\", \"cre\"), comment = c(ORCID = \"0000-0003-3925-190X\")), person(\"Joe\", \"Cheng\", , \"joe@posit.co\", role = \"aut\"), person(\"Barret\", \"Schloerke\", , \"barret@posit.co\", role = \"aut\", comment = c(ORCID = \"0000-0001-9986-114X\")), person(\"Shannon\", \"Haughton\", , \"shannon.l.haughton@gsk.com\", role = \"aut\"), person(\"Ellis\", \"Hughes\", , \"ellis.h.hughes@gsk.com\", role = \"aut\", comment = c(ORCID = \"0000-0003-0637-4436\")), person(\"Alexandra\", \"Lauer\", , \"alexandralauer1@gmail.com\", role = \"aut\", comment = c(ORCID = \"0000-0002-4191-6301\")), person(\"Romain\", \"François\", , \"romain@tada.science\", role = \"aut\"), person(\"JooYoung\", \"Seo\", , \"jseo1005@illinois.edu\", role = \"aut\", comment = c(ORCID = \"0000-0002-4064-6012\")), person(\"Ken\", \"Brevoort\", , \"ken@brevoort.com\", role = \"aut\", comment = c(ORCID = \"0000-0002-4001-8358\")), person(\"Olivier\", \"Roy\", role = \"aut\"), person(\"Posit Software, PBC\", role = c(\"cph\", \"fnd\")) )",
      "Description": "Build display tables from tabular data with an easy-to-use set of functions. With its progressive approach, we can construct display tables with a cohesive set of table parts. Table values can be formatted using any of the included formatting functions. Footnotes and cell styles can be precisely added through a location targeting system. The way in which 'gt' handles things for you means that you don't often have to worry about the fine details.",
      "License": "MIT + file LICENSE",
      "URL": "https://gt.rstudio.com, https://github.com/rstudio/gt",
      "BugReports": "https://github.com/rstudio/gt/issues",
      "Depends": [
        "R (>= 4.1.0)"
      ],
      "Imports": [
        "base64enc (>= 0.1-3)",
        "bigD (>= 0.2)",
        "bitops (>= 1.0-7)",
        "cli (>= 3.6.3)",
        "commonmark (>= 1.9.1)",
        "dplyr (>= 1.1.4)",
        "fs (>= 1.6.4)",
        "glue (>= 1.8.0)",
        "htmltools (>= 0.5.8.1)",
        "htmlwidgets (>= 1.6.4)",
        "juicyjuice (>= 0.1.0)",
        "magrittr (>= 2.0.3)",
        "markdown (>= 1.13)",
        "reactable (>= 0.4.4)",
        "rlang (>= 1.1.4)",
        "sass (>= 0.4.9)",
        "scales (>= 1.3.0)",
        "tidyselect (>= 1.2.1)",
        "vctrs",
        "xml2 (>= 1.3.6)"
      ],
      "Suggests": [
        "bit64",
        "farver",
        "fontawesome (>= 0.5.2)",
        "ggplot2",
        "grid",
        "gtable (>= 0.3.6)",
        "katex (>= 1.4.1)",
        "knitr",
        "lubridate",
        "magick",
        "paletteer",
        "RColorBrewer",
        "rmarkdown (>= 2.20)",
        "rsvg",
        "rvest",
        "shiny (>= 1.9.1)",
        "testthat (>= 3.1.9)",
        "tidyr (>= 1.0.0)",
        "webshot2 (>= 0.1.0)",
        "withr"
      ],
      "Config/Needs/coverage": "officer",
      "Config/Needs/website": "quarto",
      "ByteCompile": "true",
      "Config/testthat/edition": "3",
      "Config/testthat/parallel": "true",
      "Encoding": "UTF-8",
      "LazyData": "true",
      "RoxygenNote": "7.3.3",
      "NeedsCompilation": "no",
      "Author": "Richard Iannone [aut, cre] (ORCID: <https://orcid.org/0000-0003-3925-190X>), Joe Cheng [aut], Barret Schloerke [aut] (ORCID: <https://orcid.org/0000-0001-9986-114X>), Shannon Haughton [aut], Ellis Hughes [aut] (ORCID: <https://orcid.org/0000-0003-0637-4436>), Alexandra Lauer [aut] (ORCID: <https://orcid.org/0000-0002-4191-6301>), Romain François [aut], JooYoung Seo [aut] (ORCID: <https://orcid.org/0000-0002-4064-6012>), Ken Brevoort [aut] (ORCID: <https://orcid.org/0000-0002-4001-8358>), Olivier Roy [aut], Posit Software, PBC [cph, fnd]",
      "Maintainer": "Richard Iannone <rich@posit.co>",
      "Repository": "CRAN"
    },
    "gtExtras": {
      "Package": "gtExtras",
      "Version": "0.6.2",
      "Source": "Repository",
      "Repository": "CRAN"
    },
    "gtable": {
      "Package": "gtable",
      "Version": "0.3.6",
      "Source": "Repository",
      "Title": "Arrange 'Grobs' in Tables",
      "Authors@R": "c( person(\"Hadley\", \"Wickham\", , \"hadley@posit.co\", role = \"aut\"), person(\"Thomas Lin\", \"Pedersen\", , \"thomas.pedersen@posit.co\", role = c(\"aut\", \"cre\")), person(\"Posit Software, PBC\", role = c(\"cph\", \"fnd\")) )",
      "Description": "Tools to make it easier to work with \"tables\" of 'grobs'. The 'gtable' package defines a 'gtable' grob class that specifies a grid along with a list of grobs and their placement in the grid. Further the package makes it easy to manipulate and combine 'gtable' objects so that complex compositions can be built up sequentially.",
      "License": "MIT + file LICENSE",
      "URL": "https://gtable.r-lib.org, https://github.com/r-lib/gtable",
      "BugReports": "https://github.com/r-lib/gtable/issues",
      "Depends": [
        "R (>= 4.0)"
      ],
      "Imports": [
        "cli",
        "glue",
        "grid",
        "lifecycle",
        "rlang (>= 1.1.0)",
        "stats"
      ],
      "Suggests": [
        "covr",
        "ggplot2",
        "knitr",
        "profvis",
        "rmarkdown",
        "testthat (>= 3.0.0)"
      ],
      "VignetteBuilder": "knitr",
      "Config/Needs/website": "tidyverse/tidytemplate",
      "Config/testthat/edition": "3",
      "Config/usethis/last-upkeep": "2024-10-25",
      "Encoding": "UTF-8",
      "RoxygenNote": "7.3.2",
      "NeedsCompilation": "no",
      "Author": "Hadley Wickham [aut], Thomas Lin Pedersen [aut, cre], Posit Software, PBC [cph, fnd]",
      "Maintainer": "Thomas Lin Pedersen <thomas.pedersen@posit.co>",
      "Repository": "CRAN"
    },
    "here": {
      "Package": "here",
      "Version": "1.0.2",
      "Source": "Repository"
    },
    "highr": {
      "Package": "highr",
      "Version": "0.12",
      "Source": "Repository",
      "Type": "Package",
      "Title": "Syntax Highlighting for R Source Code",
      "Authors@R": "c( person(\"Yihui\", \"Xie\", role = c(\"aut\", \"cre\"), email = \"xie@yihui.name\", comment = c(ORCID = \"0000-0003-0645-5666\")), person(\"Yixuan\", \"Qiu\", role = \"aut\"), person(\"Christopher\", \"Gandrud\", role = \"ctb\"), person(\"Qiang\", \"Li\", role = \"ctb\") )",
      "Description": "Provides syntax highlighting for R source code. Currently it supports LaTeX and HTML output. Source code of other languages is supported via Andre Simon's highlight package (<https://gitlab.com/saalen/highlight>).",
      "Depends": [
        "R (>= 3.3.0)"
      ],
      "Imports": [
        "xfun (>= 0.18)"
      ],
      "Suggests": [
        "knitr",
        "markdown",
        "testit"
      ],
      "License": "GPL",
      "URL": "https://github.com/yihui/highr",
      "BugReports": "https://github.com/yihui/highr/issues",
      "VignetteBuilder": "knitr",
      "Encoding": "UTF-8",
      "RoxygenNote": "7.3.3",
      "NeedsCompilation": "no",
      "Author": "Yihui Xie [aut, cre] (ORCID: <https://orcid.org/0000-0003-0645-5666>), Yixuan Qiu [aut], Christopher Gandrud [ctb], Qiang Li [ctb]",
      "Maintainer": "Yihui Xie <xie@yihui.name>",
      "Repository": "CRAN"
    },
    "hms": {
      "Package": "hms",
      "Version": "1.1.4",
      "Source": "Repository",
      "Title": "Pretty Time of Day",
      "Date": "2025-10-11",
      "Authors@R": "c( person(\"Kirill\", \"Müller\", , \"kirill@cynkra.com\", role = c(\"aut\", \"cre\"), comment = c(ORCID = \"0000-0002-1416-3412\")), person(\"R Consortium\", role = \"fnd\"), person(\"Posit Software, PBC\", role = \"fnd\", comment = c(ROR = \"03wc8by49\")) )",
      "Description": "Implements an S3 class for storing and formatting time-of-day values, based on the 'difftime' class.",
      "License": "MIT + file LICENSE",
      "URL": "https://hms.tidyverse.org/, https://github.com/tidyverse/hms",
      "BugReports": "https://github.com/tidyverse/hms/issues",
      "Imports": [
        "cli",
        "lifecycle",
        "methods",
        "pkgconfig",
        "rlang (>= 1.0.2)",
        "vctrs (>= 0.3.8)"
      ],
      "Suggests": [
        "crayon",
        "lubridate",
        "pillar (>= 1.1.0)",
        "testthat (>= 3.0.0)"
      ],
      "Config/Needs/website": "tidyverse/tidytemplate",
      "Config/testthat/edition": "3",
      "Encoding": "UTF-8",
      "RoxygenNote": "7.3.3.9000",
      "NeedsCompilation": "no",
      "Author": "Kirill Müller [aut, cre] (ORCID: <https://orcid.org/0000-0002-1416-3412>), R Consortium [fnd], Posit Software, PBC [fnd] (ROR: <https://ror.org/03wc8by49>)",
      "Maintainer": "Kirill Müller <kirill@cynkra.com>",
      "Repository": "CRAN"
    },
    "htmltools": {
      "Package": "htmltools",
      "Version": "0.5.9",
      "Source": "Repository",
      "Type": "Package",
      "Title": "Tools for HTML",
      "Authors@R": "c( person(\"Joe\", \"Cheng\", , \"joe@posit.co\", role = \"aut\"), person(\"Carson\", \"Sievert\", , \"carson@posit.co\", role = c(\"aut\", \"cre\"), comment = c(ORCID = \"0000-0002-4958-2844\")), person(\"Barret\", \"Schloerke\", , \"barret@posit.co\", role = \"aut\", comment = c(ORCID = \"0000-0001-9986-114X\")), person(\"Winston\", \"Chang\", , \"winston@posit.co\", role = \"aut\", comment = c(ORCID = \"0000-0002-1576-2126\")), person(\"Yihui\", \"Xie\", , \"yihui@posit.co\", role = \"aut\"), person(\"Jeff\", \"Allen\", role = \"aut\"), person(\"Posit Software, PBC\", role = c(\"cph\", \"fnd\")) )",
      "Description": "Tools for HTML generation and output.",
      "License": "GPL (>= 2)",
      "URL": "https://github.com/rstudio/htmltools, https://rstudio.github.io/htmltools/",
      "BugReports": "https://github.com/rstudio/htmltools/issues",
      "Depends": [
        "R (>= 2.14.1)"
      ],
      "Imports": [
        "base64enc",
        "digest",
        "fastmap (>= 1.1.0)",
        "grDevices",
        "rlang (>= 1.0.0)",
        "utils"
      ],
      "Suggests": [
        "Cairo",
        "markdown",
        "ragg",
        "shiny",
        "testthat",
        "withr"
      ],
      "Enhances": [
        "knitr"
      ],
      "Config/Needs/check": "knitr",
      "Config/Needs/website": "rstudio/quillt, bench",
      "Encoding": "UTF-8",
      "RoxygenNote": "7.3.3",
      "Collate": "'colors.R' 'fill.R' 'html_dependency.R' 'html_escape.R' 'html_print.R' 'htmltools-package.R' 'images.R' 'known_tags.R' 'selector.R' 'staticimports.R' 'tag_query.R' 'utils.R' 'tags.R' 'template.R'",
      "NeedsCompilation": "yes",
      "Author": "Joe Cheng [aut], Carson Sievert [aut, cre] (ORCID: <https://orcid.org/0000-0002-4958-2844>), Barret Schloerke [aut] (ORCID: <https://orcid.org/0000-0001-9986-114X>), Winston Chang [aut] (ORCID: <https://orcid.org/0000-0002-1576-2126>), Yihui Xie [aut], Jeff Allen [aut], Posit Software, PBC [cph, fnd]",
      "Maintainer": "Carson Sievert <carson@posit.co>",
      "Repository": "CRAN"
    },
    "htmlwidgets": {
      "Package": "htmlwidgets",
      "Version": "1.6.4",
      "Source": "Repository",
      "Type": "Package",
      "Title": "HTML Widgets for R",
      "Authors@R": "c( person(\"Ramnath\", \"Vaidyanathan\", role = c(\"aut\", \"cph\")), person(\"Yihui\", \"Xie\", role = \"aut\"), person(\"JJ\", \"Allaire\", role = \"aut\"), person(\"Joe\", \"Cheng\", , \"joe@posit.co\", role = \"aut\"), person(\"Carson\", \"Sievert\", , \"carson@posit.co\", role = c(\"aut\", \"cre\"), comment = c(ORCID = \"0000-0002-4958-2844\")), person(\"Kenton\", \"Russell\", role = c(\"aut\", \"cph\")), person(\"Ellis\", \"Hughes\", role = \"ctb\"), person(\"Posit Software, PBC\", role = c(\"cph\", \"fnd\")) )",
      "Description": "A framework for creating HTML widgets that render in various contexts including the R console, 'R Markdown' documents, and 'Shiny' web applications.",
      "License": "MIT + file LICENSE",
      "URL": "https://github.com/ramnathv/htmlwidgets",
      "BugReports": "https://github.com/ramnathv/htmlwidgets/issues",
      "Imports": [
        "grDevices",
        "htmltools (>= 0.5.7)",
        "jsonlite (>= 0.9.16)",
        "knitr (>= 1.8)",
        "rmarkdown",
        "yaml"
      ],
      "Suggests": [
        "testthat"
      ],
      "Enhances": [
        "shiny (>= 1.1)"
      ],
      "VignetteBuilder": "knitr",
      "Encoding": "UTF-8",
      "RoxygenNote": "7.2.3",
      "NeedsCompilation": "no",
      "Author": "Ramnath Vaidyanathan [aut, cph], Yihui Xie [aut], JJ Allaire [aut], Joe Cheng [aut], Carson Sievert [aut, cre] (<https://orcid.org/0000-0002-4958-2844>), Kenton Russell [aut, cph], Ellis Hughes [ctb], Posit Software, PBC [cph, fnd]",
      "Maintainer": "Carson Sievert <carson@posit.co>",
      "Repository": "CRAN"
    },
    "httpuv": {
      "Package": "httpuv",
      "Version": "1.6.17",
      "Source": "Repository",
      "Type": "Package",
      "Title": "HTTP and WebSocket Server Library",
      "Authors@R": "c( person(\"Joe\", \"Cheng\", , \"joe@posit.co\", role = \"aut\"), person(\"Winston\", \"Chang\", , \"winston@posit.co\", role = c(\"aut\", \"cre\")), person(\"Posit, PBC\", role = c(\"cph\", \"fnd\"), comment = c(ROR = \"03wc8by49\")), person(\"Hector\", \"Corrada Bravo\", role = \"ctb\"), person(\"Jeroen\", \"Ooms\", role = \"ctb\"), person(\"Andrzej\", \"Krzemienski\", role = \"cph\", comment = \"optional.hpp\"), person(\"libuv project contributors\", role = \"cph\", comment = \"libuv library, see src/libuv/AUTHORS file\"), person(\"Joyent, Inc. and other Node contributors\", role = \"cph\", comment = \"libuv library, see src/libuv/AUTHORS file; and http-parser library, see src/http-parser/AUTHORS file\"), person(\"Niels\", \"Provos\", role = \"cph\", comment = \"libuv subcomponent: tree.h\"), person(\"Internet Systems Consortium, Inc.\", role = \"cph\", comment = \"libuv subcomponent: inet_pton and inet_ntop, contained in src/libuv/src/inet.c\"), person(\"Alexander\", \"Chemeris\", role = \"cph\", comment = \"libuv subcomponent: stdint-msvc2008.h (from msinttypes)\"), person(\"Google, Inc.\", role = \"cph\", comment = \"libuv subcomponent: pthread-fixes.c\"), person(\"Sony Mobile Communcations AB\", role = \"cph\", comment = \"libuv subcomponent: pthread-fixes.c\"), person(\"Berkeley Software Design Inc.\", role = \"cph\", comment = \"libuv subcomponent: android-ifaddrs.h, android-ifaddrs.c\"), person(\"Kenneth\", \"MacKay\", role = \"cph\", comment = \"libuv subcomponent: android-ifaddrs.h, android-ifaddrs.c\"), person(\"Emergya (Cloud4all, FP7/2007-2013, grant agreement no 289016)\", role = \"cph\", comment = \"libuv subcomponent: android-ifaddrs.h, android-ifaddrs.c\"), person(\"Steve\", \"Reid\", role = \"aut\", comment = \"SHA-1 implementation\"), person(\"James\", \"Brown\", role = \"aut\", comment = \"SHA-1 implementation\"), person(\"Bob\", \"Trower\", role = \"aut\", comment = \"base64 implementation\"), person(\"Alexander\", \"Peslyak\", role = \"aut\", comment = \"MD5 implementation\"), person(\"Trantor Standard Systems\", role = \"cph\", comment = \"base64 implementation\"), person(\"Igor\", \"Sysoev\", role = \"cph\", comment = \"http-parser\") )",
      "Description": "Provides low-level socket and protocol support for handling HTTP and WebSocket requests directly from within R. It is primarily intended as a building block for other packages, rather than making it particularly easy to create complete web applications using httpuv alone.  httpuv is built on top of the libuv and http-parser C libraries, both of which were developed by Joyent, Inc. (See LICENSE file for libuv and http-parser license information.)",
      "License": "GPL (>= 2) | file LICENSE",
      "URL": "https://rstudio.github.io/httpuv/, https://github.com/rstudio/httpuv",
      "BugReports": "https://github.com/rstudio/httpuv/issues",
      "Depends": [
        "R (>= 2.15.1)"
      ],
      "Imports": [
        "later (>= 0.8.0)",
        "promises",
        "R6",
        "Rcpp (>= 1.0.7)",
        "utils"
      ],
      "Suggests": [
        "callr",
        "curl",
        "jsonlite",
        "testthat (>= 3.0.0)",
        "websocket"
      ],
      "LinkingTo": [
        "later",
        "Rcpp"
      ],
      "Config/Needs/website": "tidyverse/tidytemplate",
      "Config/testthat/edition": "3",
      "Config/usethis/last-upkeep": "2025-07-01",
      "Encoding": "UTF-8",
      "RoxygenNote": "7.3.3",
      "SystemRequirements": "GNU make, zlib",
      "Collate": "'RcppExports.R' 'httpuv-package.R' 'httpuv.R' 'random_port.R' 'server.R' 'staticServer.R' 'static_paths.R' 'utils.R'",
      "NeedsCompilation": "yes",
      "Author": "Joe Cheng [aut], Winston Chang [aut, cre], Posit, PBC [cph, fnd] (ROR: <https://ror.org/03wc8by49>), Hector Corrada Bravo [ctb], Jeroen Ooms [ctb], Andrzej Krzemienski [cph] (optional.hpp), libuv project contributors [cph] (libuv library, see src/libuv/AUTHORS file), Joyent, Inc. and other Node contributors [cph] (libuv library, see src/libuv/AUTHORS file; and http-parser library, see src/http-parser/AUTHORS file), Niels Provos [cph] (libuv subcomponent: tree.h), Internet Systems Consortium, Inc. [cph] (libuv subcomponent: inet_pton and inet_ntop, contained in src/libuv/src/inet.c), Alexander Chemeris [cph] (libuv subcomponent: stdint-msvc2008.h (from msinttypes)), Google, Inc. [cph] (libuv subcomponent: pthread-fixes.c), Sony Mobile Communcations AB [cph] (libuv subcomponent: pthread-fixes.c), Berkeley Software Design Inc. [cph] (libuv subcomponent: android-ifaddrs.h, android-ifaddrs.c), Kenneth MacKay [cph] (libuv subcomponent: android-ifaddrs.h, android-ifaddrs.c), Emergya (Cloud4all, FP7/2007-2013, grant agreement no 289016) [cph] (libuv subcomponent: android-ifaddrs.h, android-ifaddrs.c), Steve Reid [aut] (SHA-1 implementation), James Brown [aut] (SHA-1 implementation), Bob Trower [aut] (base64 implementation), Alexander Peslyak [aut] (MD5 implementation), Trantor Standard Systems [cph] (base64 implementation), Igor Sysoev [cph] (http-parser)",
      "Maintainer": "Winston Chang <winston@posit.co>",
      "Repository": "CRAN"
    },
    "httr": {
      "Package": "httr",
      "Version": "1.4.8",
      "Source": "Repository",
      "Title": "Tools for Working with URLs and HTTP",
      "Authors@R": "c( person(\"Hadley\", \"Wickham\", , \"hadley@posit.co\", role = c(\"aut\", \"cre\")), person(\"Posit Software, PBC\", role = c(\"cph\", \"fnd\")) )",
      "Description": "Useful tools for working with HTTP organised by HTTP verbs (GET(), POST(), etc). Configuration functions make it easy to control additional request components (authenticate(), add_headers() and so on).",
      "License": "MIT + file LICENSE",
      "URL": "https://httr.r-lib.org/, https://github.com/r-lib/httr",
      "BugReports": "https://github.com/r-lib/httr/issues",
      "Depends": [
        "R (>= 3.6)"
      ],
      "Imports": [
        "curl (>= 5.1.0)",
        "jsonlite",
        "mime",
        "openssl (>= 0.8)",
        "R6"
      ],
      "Suggests": [
        "covr",
        "httpuv",
        "jpeg",
        "knitr",
        "png",
        "readr",
        "rmarkdown",
        "testthat (>= 0.8.0)",
        "xml2"
      ],
      "VignetteBuilder": "knitr",
      "Config/Needs/website": "tidyverse/tidytemplate",
      "Encoding": "UTF-8",
      "RoxygenNote": "7.3.3",
      "NeedsCompilation": "no",
      "Author": "Hadley Wickham [aut, cre], Posit Software, PBC [cph, fnd]",
      "Maintainer": "Hadley Wickham <hadley@posit.co>",
      "Repository": "CRAN"
    },
    "httr2": {
      "Package": "httr2",
      "Version": "1.2.2",
      "Source": "Repository",
      "Title": "Perform HTTP Requests and Process the Responses",
      "Authors@R": "c( person(\"Hadley\", \"Wickham\", , \"hadley@posit.co\", role = c(\"aut\", \"cre\")), person(\"Posit Software, PBC\", role = c(\"cph\", \"fnd\")), person(\"Maximilian\", \"Girlich\", role = \"ctb\") )",
      "Description": "Tools for creating and modifying HTTP requests, then performing them and processing the results. 'httr2' is a modern re-imagining of 'httr' that uses a pipe-based interface and solves more of the problems that API wrapping packages face.",
      "License": "MIT + file LICENSE",
      "URL": "https://httr2.r-lib.org, https://github.com/r-lib/httr2",
      "BugReports": "https://github.com/r-lib/httr2/issues",
      "Depends": [
        "R (>= 4.1)"
      ],
      "Imports": [
        "cli (>= 3.0.0)",
        "curl (>= 6.4.0)",
        "glue",
        "lifecycle",
        "magrittr",
        "openssl",
        "R6",
        "rappdirs",
        "rlang (>= 1.1.0)",
        "vctrs (>= 0.6.3)",
        "withr"
      ],
      "Suggests": [
        "askpass",
        "bench",
        "clipr",
        "covr",
        "docopt",
        "httpuv",
        "jose",
        "jsonlite",
        "knitr",
        "later (>= 1.4.0)",
        "nanonext",
        "otel (>= 0.2.0)",
        "otelsdk (>= 0.2.0)",
        "paws.common (>= 0.8.0)",
        "promises",
        "rmarkdown",
        "testthat (>= 3.1.8)",
        "tibble",
        "webfakes (>= 1.4.0)",
        "xml2"
      ],
      "VignetteBuilder": "knitr",
      "Config/Needs/website": "tidyverse/tidytemplate",
      "Config/testthat/edition": "3",
      "Config/testthat/parallel": "true",
      "Config/testthat/start-first": "resp-stream, req-perform",
      "Encoding": "UTF-8",
      "RoxygenNote": "7.3.3",
      "NeedsCompilation": "no",
      "Author": "Hadley Wickham [aut, cre], Posit Software, PBC [cph, fnd], Maximilian Girlich [ctb]",
      "Maintainer": "Hadley Wickham <hadley@posit.co>",
      "Repository": "CRAN"
    },
    "ini": {
      "Package": "ini",
      "Version": "0.3.1",
      "Source": "Repository",
      "Type": "Package",
      "Title": "Read and Write '.ini' Files",
      "Date": "2018-05-19",
      "Author": "David Valentim Dias",
      "Maintainer": "David Valentim Dias <dvdscripter@gmail.com>",
      "Description": "Parse simple '.ini' configuration files to an structured list. Users can manipulate this resulting list with lapply() functions. This same structured list can be used to write back to file after modifications.",
      "License": "GPL-3",
      "URL": "https://github.com/dvdscripter/ini",
      "BugReports": "https://github.com/dvdscripter/ini/issues",
      "LazyData": "FALSE",
      "RoxygenNote": "6.0.1",
      "Suggests": [
        "testthat"
      ],
      "NeedsCompilation": "no",
      "Repository": "CRAN"
    },
    "isoband": {
      "Package": "isoband",
      "Version": "0.3.0",
      "Source": "Repository",
      "Title": "Generate Isolines and Isobands from Regularly Spaced Elevation Grids",
      "Authors@R": "c( person(\"Hadley\", \"Wickham\", , \"hadley@posit.co\", role = \"aut\", comment = c(ORCID = \"0000-0003-4757-117X\")), person(\"Claus O.\", \"Wilke\", , \"wilke@austin.utexas.edu\", role = \"aut\", comment = c(\"Original author\", ORCID = \"0000-0002-7470-9261\")), person(\"Thomas Lin\", \"Pedersen\", , \"thomas.pedersen@posit.co\", role = c(\"aut\", \"cre\"), comment = c(ORCID = \"0000-0002-5147-4711\")), person(\"Posit, PBC\", role = c(\"cph\", \"fnd\"), comment = c(ROR = \"03wc8by49\")) )",
      "Description": "A fast C++ implementation to generate contour lines (isolines) and contour polygons (isobands) from regularly spaced grids containing elevation data.",
      "License": "MIT + file LICENSE",
      "URL": "https://isoband.r-lib.org, https://github.com/r-lib/isoband",
      "BugReports": "https://github.com/r-lib/isoband/issues",
      "Imports": [
        "cli",
        "grid",
        "rlang",
        "utils"
      ],
      "Suggests": [
        "covr",
        "ggplot2",
        "knitr",
        "magick",
        "bench",
        "rmarkdown",
        "sf",
        "testthat (>= 3.0.0)",
        "xml2"
      ],
      "VignetteBuilder": "knitr",
      "Config/Needs/website": "tidyverse/tidytemplate",
      "Config/testthat/edition": "3",
      "Config/usethis/last-upkeep": "2025-12-05",
      "Encoding": "UTF-8",
      "RoxygenNote": "7.3.3",
      "Config/build/compilation-database": "true",
      "LinkingTo": [
        "cpp11"
      ],
      "NeedsCompilation": "yes",
      "Author": "Hadley Wickham [aut] (ORCID: <https://orcid.org/0000-0003-4757-117X>), Claus O. Wilke [aut] (Original author, ORCID: <https://orcid.org/0000-0002-7470-9261>), Thomas Lin Pedersen [aut, cre] (ORCID: <https://orcid.org/0000-0002-5147-4711>), Posit, PBC [cph, fnd] (ROR: <https://ror.org/03wc8by49>)",
      "Maintainer": "Thomas Lin Pedersen <thomas.pedersen@posit.co>",
      "Repository": "CRAN"
    },
    "jose": {
      "Package": "jose",
      "Version": "1.2.1",
      "Source": "Repository",
      "Type": "Package",
      "Title": "JavaScript Object Signing and Encryption",
      "Authors@R": "person(\"Jeroen\", \"Ooms\", role = c(\"aut\", \"cre\"),  email = \"jeroenooms@gmail.com\", comment = c(ORCID = \"0000-0002-4035-0289\"))",
      "Description": "Read and write JSON Web Keys (JWK, rfc7517), generate and verify JSON Web Signatures (JWS, rfc7515) and encode/decode JSON Web Tokens (JWT, rfc7519) <https://datatracker.ietf.org/wg/jose/documents/>. These standards provide  modern signing and encryption formats that are natively supported by browsers via the JavaScript WebCryptoAPI <https://www.w3.org/TR/WebCryptoAPI/#jose>,  and used by services like OAuth 2.0, LetsEncrypt, and Github Apps.",
      "License": "MIT + file LICENSE",
      "URL": "https://r-lib.r-universe.dev/jose",
      "BugReports": "https://github.com/r-lib/jose/issues",
      "Depends": [
        "openssl (>= 1.2.1)"
      ],
      "Imports": [
        "jsonlite"
      ],
      "RoxygenNote": "7.1.2",
      "VignetteBuilder": "knitr",
      "Suggests": [
        "spelling",
        "testthat",
        "knitr",
        "rmarkdown"
      ],
      "Encoding": "UTF-8",
      "Language": "en-US",
      "NeedsCompilation": "no",
      "Author": "Jeroen Ooms [aut, cre] (<https://orcid.org/0000-0002-4035-0289>)",
      "Maintainer": "Jeroen Ooms <jeroenooms@gmail.com>",
      "Repository": "CRAN"
    },
    "jpeg": {
      "Package": "jpeg",
      "Version": "0.1-11",
      "Source": "Repository"
    },
    "jquerylib": {
      "Package": "jquerylib",
      "Version": "0.1.4",
      "Source": "Repository",
      "Title": "Obtain 'jQuery' as an HTML Dependency Object",
      "Authors@R": "c( person(\"Carson\", \"Sievert\", role = c(\"aut\", \"cre\"), email = \"carson@rstudio.com\", comment = c(ORCID = \"0000-0002-4958-2844\")), person(\"Joe\", \"Cheng\", role = \"aut\", email = \"joe@rstudio.com\"), person(family = \"RStudio\", role = \"cph\"), person(family = \"jQuery Foundation\", role = \"cph\", comment = \"jQuery library and jQuery UI library\"), person(family = \"jQuery contributors\", role = c(\"ctb\", \"cph\"), comment = \"jQuery library; authors listed in inst/lib/jquery-AUTHORS.txt\") )",
      "Description": "Obtain any major version of 'jQuery' (<https://code.jquery.com/>) and use it in any webpage generated by 'htmltools' (e.g. 'shiny', 'htmlwidgets', and 'rmarkdown'). Most R users don't need to use this package directly, but other R packages (e.g. 'shiny', 'rmarkdown', etc.) depend on this package to avoid bundling redundant copies of 'jQuery'.",
      "License": "MIT + file LICENSE",
      "Encoding": "UTF-8",
      "Config/testthat/edition": "3",
      "RoxygenNote": "7.0.2",
      "Imports": [
        "htmltools"
      ],
      "Suggests": [
        "testthat"
      ],
      "NeedsCompilation": "no",
      "Author": "Carson Sievert [aut, cre] (<https://orcid.org/0000-0002-4958-2844>), Joe Cheng [aut], RStudio [cph], jQuery Foundation [cph] (jQuery library and jQuery UI library), jQuery contributors [ctb, cph] (jQuery library; authors listed in inst/lib/jquery-AUTHORS.txt)",
      "Maintainer": "Carson Sievert <carson@rstudio.com>",
      "Repository": "CRAN"
    },
    "jsonlite": {
      "Package": "jsonlite",
      "Version": "2.0.0",
      "Source": "Repository",
      "Title": "A Simple and Robust JSON Parser and Generator for R",
      "License": "MIT + file LICENSE",
      "Depends": [
        "methods"
      ],
      "Authors@R": "c( person(\"Jeroen\", \"Ooms\", role = c(\"aut\", \"cre\"), email = \"jeroenooms@gmail.com\", comment = c(ORCID = \"0000-0002-4035-0289\")), person(\"Duncan\", \"Temple Lang\", role = \"ctb\"), person(\"Lloyd\", \"Hilaiel\", role = \"cph\", comment=\"author of bundled libyajl\"))",
      "URL": "https://jeroen.r-universe.dev/jsonlite https://arxiv.org/abs/1403.2805",
      "BugReports": "https://github.com/jeroen/jsonlite/issues",
      "Maintainer": "Jeroen Ooms <jeroenooms@gmail.com>",
      "VignetteBuilder": "knitr, R.rsp",
      "Description": "A reasonably fast JSON parser and generator, optimized for statistical  data and the web. Offers simple, flexible tools for working with JSON in R, and is particularly powerful for building pipelines and interacting with a web API.  The implementation is based on the mapping described in the vignette (Ooms, 2014). In addition to converting JSON data from/to R objects, 'jsonlite' contains  functions to stream, validate, and prettify JSON data. The unit tests included  with the package verify that all edge cases are encoded and decoded consistently  for use with dynamic data in systems and applications.",
      "Suggests": [
        "httr",
        "vctrs",
        "testthat",
        "knitr",
        "rmarkdown",
        "R.rsp",
        "sf"
      ],
      "RoxygenNote": "7.3.2",
      "Encoding": "UTF-8",
      "NeedsCompilation": "yes",
      "Author": "Jeroen Ooms [aut, cre] (<https://orcid.org/0000-0002-4035-0289>), Duncan Temple Lang [ctb], Lloyd Hilaiel [cph] (author of bundled libyajl)",
      "Repository": "CRAN"
    },
    "juicyjuice": {
      "Package": "juicyjuice",
      "Version": "0.1.0",
      "Source": "Repository",
      "Title": "Inline CSS Properties into HTML Tags Using 'juice'",
      "Authors@R": "c( person(\"Richard\", \"Iannone\", , \"riannone@me.com\", c(\"aut\", \"cre\", \"cph\"), comment = c(ORCID = \"0000-0003-3925-190X\")), person(\"Automattic\", role = c(\"cph\"), comment = \"juice library\"), person(\"juice contributors\", role = c(\"ctb\"), comment = \"juice library\") )",
      "Description": "There are occasions where you need a piece of HTML with integrated styles. A prime example of this is HTML email. This transformation involves moving the CSS and associated formatting instructions from the style block in the head of your document into the body of the HTML. Many prominent email clients require integrated styles in HTML email; otherwise a received HTML email will be displayed without any styling. This package will quickly and precisely perform these CSS transformations when given HTML text and it does so by using the JavaScript 'juice' library.",
      "License": "MIT + file LICENSE",
      "URL": "https://github.com/rich-iannone/juicyjuice",
      "BugReports": "https://github.com/rich-iannone/juicyjuice/issues",
      "Encoding": "UTF-8",
      "RoxygenNote": "7.2.1",
      "Imports": [
        "V8 (>= 4.2.0)"
      ],
      "Suggests": [
        "testthat (>= 3.0.0)"
      ],
      "Config/testthat/edition": "3",
      "NeedsCompilation": "no",
      "Author": "Richard Iannone [aut, cre, cph] (<https://orcid.org/0000-0003-3925-190X>), Automattic [cph] (juice library), juice contributors [ctb] (juice library)",
      "Maintainer": "Richard Iannone <riannone@me.com>",
      "Repository": "CRAN"
    },
    "kableExtra": {
      "Package": "kableExtra",
      "Version": "1.4.0",
      "Source": "Repository",
      "Type": "Package",
      "Title": "Construct Complex Table with 'kable' and Pipe Syntax",
      "Authors@R": "c( person('Hao', 'Zhu', email = 'haozhu233@gmail.com', role = c('aut', 'cre'), comment = c(ORCID = '0000-0002-3386-6076')), person('Thomas', 'Travison', role = 'ctb'), person('Timothy', 'Tsai', role = 'ctb'), person('Will', 'Beasley', email = 'wibeasley@hotmail.com', role = 'ctb'), person('Yihui', 'Xie', email = 'xie@yihui.name', role = 'ctb'), person('GuangChuang', 'Yu', email = 'guangchuangyu@gmail.com', role = 'ctb'), person('Stéphane', 'Laurent', role = 'ctb'), person('Rob', 'Shepherd', role = 'ctb'), person('Yoni', 'Sidi', role = 'ctb'),  person('Brian', 'Salzer', role = 'ctb'), person('George', 'Gui', role = 'ctb'), person('Yeliang', 'Fan', role = 'ctb'), person('Duncan', 'Murdoch', role = 'ctb'), person('Vincent', 'Arel-Bundock', role = 'ctb'), person('Bill', 'Evans',  role = 'ctb') )",
      "Description": "Build complex HTML or 'LaTeX' tables using 'kable()' from 'knitr'  and the piping syntax from 'magrittr'. Function 'kable()' is a light weight  table generator coming from 'knitr'. This package simplifies the way to  manipulate the HTML or 'LaTeX' codes generated by 'kable()' and allows  users to construct complex tables and customize styles using a readable  syntax.",
      "License": "MIT + file LICENSE",
      "URL": "http://haozhu233.github.io/kableExtra/, https://github.com/haozhu233/kableExtra",
      "BugReports": "https://github.com/haozhu233/kableExtra/issues",
      "Depends": [
        "R (>= 3.1.0)"
      ],
      "Imports": [
        "knitr (>= 1.33)",
        "magrittr",
        "stringr (>= 1.0)",
        "xml2 (>= 1.1.1)",
        "rmarkdown (>= 1.6.0)",
        "scales",
        "viridisLite",
        "stats",
        "grDevices",
        "htmltools",
        "rstudioapi",
        "tools",
        "digest",
        "graphics",
        "svglite"
      ],
      "Suggests": [
        "testthat",
        "magick",
        "tinytex",
        "formattable",
        "sparkline",
        "webshot2"
      ],
      "Config/testthat/edition": "3",
      "VignetteBuilder": "knitr",
      "Encoding": "UTF-8",
      "RoxygenNote": "7.2.3",
      "Language": "en-US",
      "NeedsCompilation": "no",
      "Author": "Hao Zhu [aut, cre] (<https://orcid.org/0000-0002-3386-6076>), Thomas Travison [ctb], Timothy Tsai [ctb], Will Beasley [ctb], Yihui Xie [ctb], GuangChuang Yu [ctb], Stéphane Laurent [ctb], Rob Shepherd [ctb], Yoni Sidi [ctb], Brian Salzer [ctb], George Gui [ctb], Yeliang Fan [ctb], Duncan Murdoch [ctb], Vincent Arel-Bundock [ctb], Bill Evans [ctb]",
      "Maintainer": "Hao Zhu <haozhu233@gmail.com>",
      "Repository": "CRAN"
    },
    "keyring": {
      "Package": "keyring",
      "Version": "1.4.1",
      "Source": "Repository",
      "Title": "Access the System Credential Store from R",
      "Authors@R": "c( person(\"Gábor\", \"Csárdi\", , \"csardi.gabor@gmail.com\", role = c(\"aut\", \"cre\")), person(\"Alec\", \"Wong\", role = \"ctb\"), person(\"Posit Software, PBC\", role = c(\"cph\", \"fnd\"), comment = c(ROR = \"03wc8by49\")) )",
      "Description": "Platform independent 'API' to access the operating system's credential store. Currently supports: 'Keychain' on 'macOS', Credential Store on 'Windows', the Secret Service 'API' on 'Linux', and simple, platform independent stores implemented with environment variables or encrypted files.  Additional storage back-ends can be added easily.",
      "License": "MIT + file LICENSE",
      "URL": "https://keyring.r-lib.org/, https://github.com/r-lib/keyring",
      "BugReports": "https://github.com/r-lib/keyring/issues",
      "Depends": [
        "R (>= 3.5)"
      ],
      "Imports": [
        "askpass",
        "filelock",
        "R6",
        "tools",
        "utils",
        "yaml"
      ],
      "Suggests": [
        "callr",
        "covr",
        "openssl",
        "testthat (>= 3.0.0)",
        "withr"
      ],
      "Biarch": "true",
      "Config/Needs/website": "tidyverse/tidytemplate",
      "Config/testthat/edition": "3",
      "Config/usethis/last-upkeep": "2025-04-30",
      "Encoding": "UTF-8",
      "RoxygenNote": "7.3.2.9000",
      "SystemRequirements": "Optional: libsecret on Linux (libsecret-1-dev on Debian/Ubuntu, libsecret-devel on Fedora/CentOS)",
      "NeedsCompilation": "yes",
      "Author": "Gábor Csárdi [aut, cre], Alec Wong [ctb], Posit Software, PBC [cph, fnd] (ROR: <https://ror.org/03wc8by49>)",
      "Maintainer": "Gábor Csárdi <csardi.gabor@gmail.com>",
      "Repository": "CRAN"
    },
    "knitr": {
      "Package": "knitr",
      "Version": "1.51",
      "Source": "Repository",
      "Type": "Package",
      "Title": "A General-Purpose Package for Dynamic Report Generation in R",
      "Authors@R": "c( person(\"Yihui\", \"Xie\", role = c(\"aut\", \"cre\"), email = \"xie@yihui.name\", comment = c(ORCID = \"0000-0003-0645-5666\", URL = \"https://yihui.org\")), person(\"Abhraneel\", \"Sarma\", role = \"ctb\"), person(\"Adam\", \"Vogt\", role = \"ctb\"), person(\"Alastair\", \"Andrew\", role = \"ctb\"), person(\"Alex\", \"Zvoleff\", role = \"ctb\"), person(\"Amar\", \"Al-Zubaidi\", role = \"ctb\"), person(\"Andre\", \"Simon\", role = \"ctb\", comment = \"the CSS files under inst/themes/ were derived from the Highlight package http://www.andre-simon.de\"), person(\"Aron\", \"Atkins\", role = \"ctb\"), person(\"Aaron\", \"Wolen\", role = \"ctb\"), person(\"Ashley\", \"Manton\", role = \"ctb\"), person(\"Atsushi\", \"Yasumoto\", role = \"ctb\", comment = c(ORCID = \"0000-0002-8335-495X\")), person(\"Ben\", \"Baumer\", role = \"ctb\"), person(\"Brian\", \"Diggs\", role = \"ctb\"), person(\"Brian\", \"Zhang\", role = \"ctb\"), person(\"Bulat\", \"Yapparov\", role = \"ctb\"), person(\"Cassio\", \"Pereira\", role = \"ctb\"), person(\"Christophe\", \"Dervieux\", role = \"ctb\"), person(\"David\", \"Hall\", role = \"ctb\"), person(\"David\", \"Hugh-Jones\", role = \"ctb\"), person(\"David\", \"Robinson\", role = \"ctb\"), person(\"Doug\", \"Hemken\", role = \"ctb\"), person(\"Duncan\", \"Murdoch\", role = \"ctb\"), person(\"Elio\", \"Campitelli\", role = \"ctb\"), person(\"Ellis\", \"Hughes\", role = \"ctb\"), person(\"Emily\", \"Riederer\", role = \"ctb\"), person(\"Fabian\", \"Hirschmann\", role = \"ctb\"), person(\"Fitch\", \"Simeon\", role = \"ctb\"), person(\"Forest\", \"Fang\", role = \"ctb\"), person(c(\"Frank\", \"E\", \"Harrell\", \"Jr\"), role = \"ctb\", comment = \"the Sweavel package at inst/misc/Sweavel.sty\"), person(\"Garrick\", \"Aden-Buie\", role = \"ctb\"), person(\"Gregoire\", \"Detrez\", role = \"ctb\"), person(\"Hadley\", \"Wickham\", role = \"ctb\"), person(\"Hao\", \"Zhu\", role = \"ctb\"), person(\"Heewon\", \"Jeon\", role = \"ctb\"), person(\"Henrik\", \"Bengtsson\", role = \"ctb\"), person(\"Hiroaki\", \"Yutani\", role = \"ctb\"), person(\"Ian\", \"Lyttle\", role = \"ctb\"), person(\"Hodges\", \"Daniel\", role = \"ctb\"), person(\"Jacob\", \"Bien\", role = \"ctb\"), person(\"Jake\", \"Burkhead\", role = \"ctb\"), person(\"James\", \"Manton\", role = \"ctb\"), person(\"Jared\", \"Lander\", role = \"ctb\"), person(\"Jason\", \"Punyon\", role = \"ctb\"), person(\"Javier\", \"Luraschi\", role = \"ctb\"), person(\"Jeff\", \"Arnold\", role = \"ctb\"), person(\"Jenny\", \"Bryan\", role = \"ctb\"), person(\"Jeremy\", \"Ashkenas\", role = c(\"ctb\", \"cph\"), comment = \"the CSS file at inst/misc/docco-classic.css\"), person(\"Jeremy\", \"Stephens\", role = \"ctb\"), person(\"Jim\", \"Hester\", role = \"ctb\"), person(\"Joe\", \"Cheng\", role = \"ctb\"), person(\"Johannes\", \"Ranke\", role = \"ctb\"), person(\"John\", \"Honaker\", role = \"ctb\"), person(\"John\", \"Muschelli\", role = \"ctb\"), person(\"Jonathan\", \"Keane\", role = \"ctb\"), person(\"JJ\", \"Allaire\", role = \"ctb\"), person(\"Johan\", \"Toloe\", role = \"ctb\"), person(\"Jonathan\", \"Sidi\", role = \"ctb\"), person(\"Joseph\", \"Larmarange\", role = \"ctb\"), person(\"Julien\", \"Barnier\", role = \"ctb\"), person(\"Kaiyin\", \"Zhong\", role = \"ctb\"), person(\"Kamil\", \"Slowikowski\", role = \"ctb\"), person(\"Karl\", \"Forner\", role = \"ctb\"), person(c(\"Kevin\", \"K.\"), \"Smith\", role = \"ctb\"), person(\"Kirill\", \"Mueller\", role = \"ctb\"), person(\"Kohske\", \"Takahashi\", role = \"ctb\"), person(\"Lorenz\", \"Walthert\", role = \"ctb\"), person(\"Lucas\", \"Gallindo\", role = \"ctb\"), person(\"Marius\", \"Hofert\", role = \"ctb\"), person(\"Martin\", \"Modrák\", role = \"ctb\"), person(\"Michael\", \"Chirico\", role = \"ctb\"), person(\"Michael\", \"Friendly\", role = \"ctb\"), person(\"Michal\", \"Bojanowski\", role = \"ctb\"), person(\"Michel\", \"Kuhlmann\", role = \"ctb\"), person(\"Miller\", \"Patrick\", role = \"ctb\"), person(\"Nacho\", \"Caballero\", role = \"ctb\"), person(\"Nick\", \"Salkowski\", role = \"ctb\"), person(\"Niels Richard\", \"Hansen\", role = \"ctb\"), person(\"Noam\", \"Ross\", role = \"ctb\"), person(\"Obada\", \"Mahdi\", role = \"ctb\"), person(\"Pavel N.\", \"Krivitsky\", role = \"ctb\", comment=c(ORCID = \"0000-0002-9101-3362\")), person(\"Pedro\", \"Faria\", role = \"ctb\"), person(\"Qiang\", \"Li\", role = \"ctb\"), person(\"Ramnath\", \"Vaidyanathan\", role = \"ctb\"), person(\"Richard\", \"Cotton\", role = \"ctb\"), person(\"Robert\", \"Krzyzanowski\", role = \"ctb\"), person(\"Rodrigo\", \"Copetti\", role = \"ctb\"), person(\"Romain\", \"Francois\", role = \"ctb\"), person(\"Ruaridh\", \"Williamson\", role = \"ctb\"), person(\"Sagiru\", \"Mati\", role = \"ctb\", comment = c(ORCID = \"0000-0003-1413-3974\")), person(\"Scott\", \"Kostyshak\", role = \"ctb\"), person(\"Sebastian\", \"Meyer\", role = \"ctb\"), person(\"Sietse\", \"Brouwer\", role = \"ctb\"), person(c(\"Simon\", \"de\"), \"Bernard\", role = \"ctb\"), person(\"Sylvain\", \"Rousseau\", role = \"ctb\"), person(\"Taiyun\", \"Wei\", role = \"ctb\"), person(\"Thibaut\", \"Assus\", role = \"ctb\"), person(\"Thibaut\", \"Lamadon\", role = \"ctb\"), person(\"Thomas\", \"Leeper\", role = \"ctb\"), person(\"Tim\", \"Mastny\", role = \"ctb\"), person(\"Tom\", \"Torsney-Weir\", role = \"ctb\"), person(\"Trevor\", \"Davis\", role = \"ctb\"), person(\"Viktoras\", \"Veitas\", role = \"ctb\"), person(\"Weicheng\", \"Zhu\", role = \"ctb\"), person(\"Wush\", \"Wu\", role = \"ctb\"), person(\"Zachary\", \"Foster\", role = \"ctb\"), person(\"Zhian N.\", \"Kamvar\", role = \"ctb\", comment = c(ORCID = \"0000-0003-1458-7108\")), person(given = \"Posit Software, PBC\", role = c(\"cph\", \"fnd\")) )",
      "Description": "Provides a general-purpose tool for dynamic report generation in R using Literate Programming techniques.",
      "Depends": [
        "R (>= 3.6.0)"
      ],
      "Imports": [
        "evaluate (>= 0.15)",
        "highr (>= 0.11)",
        "methods",
        "tools",
        "xfun (>= 0.52)",
        "yaml (>= 2.1.19)"
      ],
      "Suggests": [
        "bslib",
        "DBI (>= 0.4-1)",
        "digest",
        "formatR",
        "gifski",
        "gridSVG",
        "htmlwidgets (>= 0.7)",
        "jpeg",
        "JuliaCall (>= 0.11.1)",
        "magick",
        "litedown",
        "markdown (>= 1.3)",
        "otel",
        "otelsdk",
        "png",
        "ragg",
        "reticulate (>= 1.4)",
        "rgl (>= 0.95.1201)",
        "rlang",
        "rmarkdown",
        "sass",
        "showtext",
        "styler (>= 1.2.0)",
        "targets (>= 0.6.0)",
        "testit",
        "tibble",
        "tikzDevice (>= 0.10)",
        "tinytex (>= 0.56)",
        "webshot",
        "rstudioapi",
        "svglite"
      ],
      "License": "GPL",
      "URL": "https://yihui.org/knitr/",
      "BugReports": "https://github.com/yihui/knitr/issues",
      "Encoding": "UTF-8",
      "VignetteBuilder": "litedown, knitr",
      "SystemRequirements": "Package vignettes based on R Markdown v2 or reStructuredText require Pandoc (http://pandoc.org). The function rst2pdf() requires rst2pdf (https://github.com/rst2pdf/rst2pdf).",
      "Collate": "'block.R' 'cache.R' 'citation.R' 'hooks-html.R' 'plot.R' 'utils.R' 'defaults.R' 'concordance.R' 'engine.R' 'highlight.R' 'themes.R' 'header.R' 'hooks-asciidoc.R' 'hooks-chunk.R' 'hooks-extra.R' 'hooks-latex.R' 'hooks-md.R' 'hooks-rst.R' 'hooks-textile.R' 'hooks.R' 'otel.R' 'output.R' 'package.R' 'pandoc.R' 'params.R' 'parser.R' 'pattern.R' 'rocco.R' 'spin.R' 'table.R' 'template.R' 'utils-conversion.R' 'utils-rd2html.R' 'utils-string.R' 'utils-sweave.R' 'utils-upload.R' 'utils-vignettes.R' 'zzz.R'",
      "RoxygenNote": "7.3.3",
      "NeedsCompilation": "no",
      "Author": "Yihui Xie [aut, cre] (ORCID: <https://orcid.org/0000-0003-0645-5666>, URL: https://yihui.org), Abhraneel Sarma [ctb], Adam Vogt [ctb], Alastair Andrew [ctb], Alex Zvoleff [ctb], Amar Al-Zubaidi [ctb], Andre Simon [ctb] (the CSS files under inst/themes/ were derived from the Highlight package http://www.andre-simon.de), Aron Atkins [ctb], Aaron Wolen [ctb], Ashley Manton [ctb], Atsushi Yasumoto [ctb] (ORCID: <https://orcid.org/0000-0002-8335-495X>), Ben Baumer [ctb], Brian Diggs [ctb], Brian Zhang [ctb], Bulat Yapparov [ctb], Cassio Pereira [ctb], Christophe Dervieux [ctb], David Hall [ctb], David Hugh-Jones [ctb], David Robinson [ctb], Doug Hemken [ctb], Duncan Murdoch [ctb], Elio Campitelli [ctb], Ellis Hughes [ctb], Emily Riederer [ctb], Fabian Hirschmann [ctb], Fitch Simeon [ctb], Forest Fang [ctb], Frank E Harrell Jr [ctb] (the Sweavel package at inst/misc/Sweavel.sty), Garrick Aden-Buie [ctb], Gregoire Detrez [ctb], Hadley Wickham [ctb], Hao Zhu [ctb], Heewon Jeon [ctb], Henrik Bengtsson [ctb], Hiroaki Yutani [ctb], Ian Lyttle [ctb], Hodges Daniel [ctb], Jacob Bien [ctb], Jake Burkhead [ctb], James Manton [ctb], Jared Lander [ctb], Jason Punyon [ctb], Javier Luraschi [ctb], Jeff Arnold [ctb], Jenny Bryan [ctb], Jeremy Ashkenas [ctb, cph] (the CSS file at inst/misc/docco-classic.css), Jeremy Stephens [ctb], Jim Hester [ctb], Joe Cheng [ctb], Johannes Ranke [ctb], John Honaker [ctb], John Muschelli [ctb], Jonathan Keane [ctb], JJ Allaire [ctb], Johan Toloe [ctb], Jonathan Sidi [ctb], Joseph Larmarange [ctb], Julien Barnier [ctb], Kaiyin Zhong [ctb], Kamil Slowikowski [ctb], Karl Forner [ctb], Kevin K. Smith [ctb], Kirill Mueller [ctb], Kohske Takahashi [ctb], Lorenz Walthert [ctb], Lucas Gallindo [ctb], Marius Hofert [ctb], Martin Modrák [ctb], Michael Chirico [ctb], Michael Friendly [ctb], Michal Bojanowski [ctb], Michel Kuhlmann [ctb], Miller Patrick [ctb], Nacho Caballero [ctb], Nick Salkowski [ctb], Niels Richard Hansen [ctb], Noam Ross [ctb], Obada Mahdi [ctb], Pavel N. Krivitsky [ctb] (ORCID: <https://orcid.org/0000-0002-9101-3362>), Pedro Faria [ctb], Qiang Li [ctb], Ramnath Vaidyanathan [ctb], Richard Cotton [ctb], Robert Krzyzanowski [ctb], Rodrigo Copetti [ctb], Romain Francois [ctb], Ruaridh Williamson [ctb], Sagiru Mati [ctb] (ORCID: <https://orcid.org/0000-0003-1413-3974>), Scott Kostyshak [ctb], Sebastian Meyer [ctb], Sietse Brouwer [ctb], Simon de Bernard [ctb], Sylvain Rousseau [ctb], Taiyun Wei [ctb], Thibaut Assus [ctb], Thibaut Lamadon [ctb], Thomas Leeper [ctb], Tim Mastny [ctb], Tom Torsney-Weir [ctb], Trevor Davis [ctb], Viktoras Veitas [ctb], Weicheng Zhu [ctb], Wush Wu [ctb], Zachary Foster [ctb], Zhian N. Kamvar [ctb] (ORCID: <https://orcid.org/0000-0003-1458-7108>), Posit Software, PBC [cph, fnd]",
      "Maintainer": "Yihui Xie <xie@yihui.name>",
      "Repository": "CRAN"
    },
    "labeling": {
      "Package": "labeling",
      "Version": "0.4.3",
      "Source": "Repository",
      "Type": "Package",
      "Title": "Axis Labeling",
      "Date": "2023-08-29",
      "Author": "Justin Talbot,",
      "Maintainer": "Nuno Sempere <nuno.semperelh@gmail.com>",
      "Description": "Functions which provide a range of axis labeling algorithms.",
      "License": "MIT + file LICENSE | Unlimited",
      "Collate": "'labeling.R'",
      "NeedsCompilation": "no",
      "Imports": [
        "stats",
        "graphics"
      ],
      "Repository": "CRAN"
    },
    "lambda.r": {
      "Package": "lambda.r",
      "Version": "1.2.4",
      "Source": "Repository",
      "Repository": "CRAN"
    },
    "later": {
      "Package": "later",
      "Version": "1.4.8",
      "Source": "Repository",
      "Type": "Package",
      "Title": "Utilities for Scheduling Functions to Execute Later with Event Loops",
      "Authors@R": "c( person(\"Winston\", \"Chang\", , \"winston@posit.co\", role = \"aut\", comment = c(ORCID = \"0000-0002-1576-2126\")), person(\"Joe\", \"Cheng\", , \"joe@posit.co\", role = \"aut\"), person(\"Charlie\", \"Gao\", , \"charlie.gao@posit.co\", role = c(\"aut\", \"cre\"), comment = c(ORCID = \"0000-0002-0750-061X\")), person(\"Posit Software, PBC\", role = c(\"cph\", \"fnd\"), comment = c(ROR = \"03wc8by49\")), person(\"Marcus\", \"Geelnard\", role = c(\"ctb\", \"cph\"), comment = \"TinyCThread library, https://tinycthread.github.io/\"), person(\"Evan\", \"Nemerson\", role = c(\"ctb\", \"cph\"), comment = \"TinyCThread library, https://tinycthread.github.io/\") )",
      "Description": "Executes arbitrary R or C functions some time after the current time, after the R execution stack has emptied. The functions are scheduled in an event loop.",
      "License": "MIT + file LICENSE",
      "URL": "https://later.r-lib.org, https://github.com/r-lib/later",
      "BugReports": "https://github.com/r-lib/later/issues",
      "Depends": [
        "R (>= 3.5)"
      ],
      "Imports": [
        "Rcpp (>= 1.0.10)",
        "rlang"
      ],
      "Suggests": [
        "knitr",
        "nanonext",
        "promises",
        "rmarkdown",
        "testthat (>= 3.0.0)"
      ],
      "LinkingTo": [
        "Rcpp"
      ],
      "VignetteBuilder": "knitr",
      "Config/build/compilation-database": "true",
      "Config/Needs/website": "tidyverse/tidytemplate",
      "Config/testthat/edition": "3",
      "Config/usethis/last-upkeep": "2025-07-18",
      "Encoding": "UTF-8",
      "RoxygenNote": "7.3.3",
      "NeedsCompilation": "yes",
      "Author": "Winston Chang [aut] (ORCID: <https://orcid.org/0000-0002-1576-2126>), Joe Cheng [aut], Charlie Gao [aut, cre] (ORCID: <https://orcid.org/0000-0002-0750-061X>), Posit Software, PBC [cph, fnd] (ROR: <https://ror.org/03wc8by49>), Marcus Geelnard [ctb, cph] (TinyCThread library, https://tinycthread.github.io/), Evan Nemerson [ctb, cph] (TinyCThread library, https://tinycthread.github.io/)",
      "Maintainer": "Charlie Gao <charlie.gao@posit.co>",
      "Repository": "CRAN"
    },
    "lattice": {
      "Package": "lattice",
      "Version": "0.22-9",
      "Source": "Repository",
      "Date": "2026-02-03",
      "Priority": "recommended",
      "Title": "Trellis Graphics for R",
      "Authors@R": "c(person(\"Deepayan\", \"Sarkar\", role = c(\"aut\", \"cre\"), email = \"deepayan.sarkar@r-project.org\", comment = c(ORCID = \"0000-0003-4107-1553\")), person(\"Felix\", \"Andrews\", role = \"ctb\"), person(\"Kevin\", \"Wright\", role = \"ctb\", comment = \"documentation\"), person(\"Neil\", \"Klepeis\", role = \"ctb\"), person(\"Johan\", \"Larsson\", role = \"ctb\", comment = \"miscellaneous improvements\"), person(\"Zhijian (Jason)\", \"Wen\", role = \"cph\", comment = \"filled contour code\"), person(\"Paul\", \"Murrell\", role = \"ctb\", email = \"paul@stat.auckland.ac.nz\"), person(\"Stefan\", \"Eng\", role = \"ctb\", comment = \"violin plot improvements\"), person(\"Achim\", \"Zeileis\", role = \"ctb\", comment = \"modern colors\"), person(\"Alexandre\", \"Courtiol\", role = \"ctb\", comment = \"generics for larrows, lpolygon, lrect and lsegments\") )",
      "Description": "A powerful and elegant high-level data visualization system inspired by Trellis graphics, with an emphasis on multivariate data. Lattice is sufficient for typical graphics needs, and is also flexible enough to handle most nonstandard requirements. See ?Lattice for an introduction.",
      "Depends": [
        "R (>= 4.0.0)"
      ],
      "Suggests": [
        "KernSmooth",
        "MASS",
        "latticeExtra",
        "colorspace"
      ],
      "Imports": [
        "grid",
        "grDevices",
        "graphics",
        "stats",
        "utils"
      ],
      "Enhances": [
        "chron",
        "zoo"
      ],
      "LazyLoad": "yes",
      "LazyData": "yes",
      "License": "GPL (>= 2)",
      "URL": "https://lattice.r-forge.r-project.org/",
      "BugReports": "https://github.com/deepayan/lattice/issues",
      "NeedsCompilation": "yes",
      "Author": "Deepayan Sarkar [aut, cre] (ORCID: <https://orcid.org/0000-0003-4107-1553>), Felix Andrews [ctb], Kevin Wright [ctb] (documentation), Neil Klepeis [ctb], Johan Larsson [ctb] (miscellaneous improvements), Zhijian (Jason) Wen [cph] (filled contour code), Paul Murrell [ctb], Stefan Eng [ctb] (violin plot improvements), Achim Zeileis [ctb] (modern colors), Alexandre Courtiol [ctb] (generics for larrows, lpolygon, lrect and lsegments)",
      "Maintainer": "Deepayan Sarkar <deepayan.sarkar@r-project.org>",
      "Repository": "CRAN"
    },
    "lazyeval": {
      "Package": "lazyeval",
      "Version": "0.2.2",
      "Source": "Repository",
      "Title": "Lazy (Non-Standard) Evaluation",
      "Description": "An alternative approach to non-standard evaluation using formulas. Provides a full implementation of LISP style 'quasiquotation', making it easier to generate code with other code.",
      "Authors@R": "c( person(\"Hadley\", \"Wickham\", ,\"hadley@rstudio.com\", c(\"aut\", \"cre\")), person(\"RStudio\", role = \"cph\") )",
      "License": "GPL-3",
      "LazyData": "true",
      "Depends": [
        "R (>= 3.1.0)"
      ],
      "Suggests": [
        "knitr",
        "rmarkdown (>= 0.2.65)",
        "testthat",
        "covr"
      ],
      "VignetteBuilder": "knitr",
      "RoxygenNote": "6.1.1",
      "NeedsCompilation": "yes",
      "Author": "Hadley Wickham [aut, cre], RStudio [cph]",
      "Maintainer": "Hadley Wickham <hadley@rstudio.com>",
      "Repository": "CRAN"
    },
    "lifecycle": {
      "Package": "lifecycle",
      "Version": "1.0.5",
      "Source": "Repository",
      "Title": "Manage the Life Cycle of your Package Functions",
      "Authors@R": "c( person(\"Lionel\", \"Henry\", , \"lionel@posit.co\", role = c(\"aut\", \"cre\")), person(\"Hadley\", \"Wickham\", , \"hadley@posit.co\", role = \"aut\", comment = c(ORCID = \"0000-0003-4757-117X\")), person(\"Posit Software, PBC\", role = c(\"cph\", \"fnd\")) )",
      "Description": "Manage the life cycle of your exported functions with shared conventions, documentation badges, and user-friendly deprecation warnings.",
      "License": "MIT + file LICENSE",
      "URL": "https://lifecycle.r-lib.org/, https://github.com/r-lib/lifecycle",
      "BugReports": "https://github.com/r-lib/lifecycle/issues",
      "Depends": [
        "R (>= 3.6)"
      ],
      "Imports": [
        "cli (>= 3.4.0)",
        "rlang (>= 1.1.0)"
      ],
      "Suggests": [
        "covr",
        "knitr",
        "lintr (>= 3.1.0)",
        "rmarkdown",
        "testthat (>= 3.0.1)",
        "tibble",
        "tidyverse",
        "tools",
        "vctrs",
        "withr",
        "xml2"
      ],
      "VignetteBuilder": "knitr",
      "Config/Needs/website": "tidyverse/tidytemplate, usethis",
      "Config/testthat/edition": "3",
      "Encoding": "UTF-8",
      "RoxygenNote": "7.3.3",
      "NeedsCompilation": "no",
      "Author": "Lionel Henry [aut, cre], Hadley Wickham [aut] (ORCID: <https://orcid.org/0000-0003-4757-117X>), Posit Software, PBC [cph, fnd]",
      "Maintainer": "Lionel Henry <lionel@posit.co>",
      "Repository": "CRAN"
    },
    "lightgbm": {
      "Package": "lightgbm",
      "Version": "4.6.0",
      "Source": "Repository"
    },
    "litedown": {
      "Package": "litedown",
      "Version": "0.9",
      "Source": "Repository",
      "Type": "Package",
      "Title": "A Lightweight Version of R Markdown",
      "Authors@R": "c( person(\"Yihui\", \"Xie\", role = c(\"aut\", \"cre\"), email = \"xie@yihui.name\", comment = c(ORCID = \"0000-0003-0645-5666\", URL = \"https://yihui.org\")), person(\"Tim\", \"Taylor\", role = \"ctb\", comment = c(ORCID = \"0000-0002-8587-7113\")), person() )",
      "Description": "Render R Markdown to Markdown (without using 'knitr'), and Markdown to lightweight HTML or 'LaTeX' documents with the 'commonmark' package (instead of 'Pandoc'). Some missing Markdown features in 'commonmark' are also supported, such as raw HTML or 'LaTeX' blocks, 'LaTeX' math, superscripts, subscripts, footnotes, element attributes, and appendices, but not all 'Pandoc' Markdown features are (or will be) supported. With additional JavaScript and CSS, you can also create HTML slides and articles. This package can be viewed as a trimmed-down version of R Markdown and 'knitr'. It does not aim at rich Markdown features or a large variety of output formats (the primary formats are HTML and 'LaTeX'). Book and website projects of multiple input documents are also supported.",
      "Depends": [
        "R (>= 3.2.0)"
      ],
      "Imports": [
        "utils",
        "commonmark (>= 2.0.0)",
        "xfun (>= 0.55)"
      ],
      "Suggests": [
        "rbibutils",
        "rstudioapi",
        "tinytex"
      ],
      "License": "MIT + file LICENSE",
      "URL": "https://github.com/yihui/litedown",
      "BugReports": "https://github.com/yihui/litedown/issues",
      "VignetteBuilder": "litedown",
      "RoxygenNote": "7.3.3",
      "Encoding": "UTF-8",
      "NeedsCompilation": "no",
      "Author": "Yihui Xie [aut, cre] (ORCID: <https://orcid.org/0000-0003-0645-5666>, URL: https://yihui.org), Tim Taylor [ctb] (ORCID: <https://orcid.org/0000-0002-8587-7113>)",
      "Maintainer": "Yihui Xie <xie@yihui.name>",
      "Repository": "CRAN"
    },
    "lme4": {
      "Package": "lme4",
      "Version": "2.0-1",
      "Source": "Repository",
      "Title": "Linear Mixed-Effects Models using 'Eigen' and S4",
      "Authors@R": "c(person(\"Douglas\", \"Bates\", role = \"aut\", comment = c(ORCID = \"0000-0001-8316-9503\")), person(\"Martin\", \"Maechler\", role = \"aut\", comment = c(ORCID = \"0000-0002-8685-9910\")), person(\"Ben\", \"Bolker\", role = c(\"cre\", \"aut\"), email = \"bbolker+lme4@gmail.com\", comment = c(ORCID = \"0000-0002-2127-0443\")), person(\"Steven\", \"Walker\", role = \"aut\", comment = c(ORCID = \"0000-0002-4394-9078\")), person(\"Rune Haubo Bojesen\", \"Christensen\", role = \"ctb\", comment = c(ORCID = \"0000-0002-4494-3399\")), person(\"Henrik\", \"Singmann\", role = \"ctb\", comment = c(ORCID = \"0000-0002-4842-3657\")), person(\"Bin\", \"Dai\", role = \"ctb\"), person(\"Fabian\", \"Scheipl\", role = \"ctb\", comment = c(ORCID = \"0000-0001-8172-3603\")), person(\"Gabor\", \"Grothendieck\", role = \"ctb\"), person(\"Peter\", \"Green\", role = \"ctb\", comment = c(ORCID = \"0000-0002-0238-9852\")), person(\"John\", \"Fox\", role = \"ctb\"), person(\"Alexander\", \"Bauer\", role = \"ctb\"), person(\"Pavel N.\", \"Krivitsky\", role = c(\"ctb\", \"cph\"), comment = c(ORCID = \"0000-0002-9101-3362\", \"shared copyright on simulate.formula\")), person(\"Emi\", \"Tanaka\", role = \"ctb\", comment = c(ORCID = \"0000-0002-1455-259X\")), person(\"Mikael\", \"Jagan\", role = \"aut\", comment = c(ORCID = \"0000-0002-3542-2938\")), person(\"Ross D.\", \"Boylan\", role = \"ctb\", comment = c(ORCID = \"0009-0003-4123-8090\")), person(\"Anna\", \"Ly\", role = \"aut\", comment = c(ORCID = \"0000-0002-0210-0342\")))",
      "Description": "Fit linear and generalized linear mixed-effects models.  The models and their components are represented using S4 classes and methods.  The core computational algorithms are implemented using the 'Eigen' C++ library for numerical linear algebra and 'RcppEigen' \"glue\".",
      "Depends": [
        "R (>= 3.6)",
        "Matrix",
        "methods",
        "stats"
      ],
      "LinkingTo": [
        "Matrix (>= 1.5-0)",
        "Rcpp (>= 0.10.5)",
        "RcppEigen (>= 0.3.3.9.4)"
      ],
      "Imports": [
        "MASS",
        "Rdpack",
        "boot",
        "graphics",
        "grid",
        "lattice",
        "minqa (>= 1.1.15)",
        "nlme (>= 3.1-123)",
        "nloptr (>= 1.0.4)",
        "parallel",
        "reformulas (>= 0.4.3.1)",
        "rlang",
        "splines",
        "utils"
      ],
      "Suggests": [
        "HSAUR3",
        "MEMSS",
        "car",
        "dfoptim",
        "gamm4",
        "ggplot2",
        "glmmTMB",
        "knitr",
        "merDeriv",
        "mgcv",
        "mlmRev",
        "numDeriv",
        "optimx (>= 2013.8.6)",
        "pbkrtest",
        "rmarkdown",
        "rr2",
        "semEff",
        "statmod",
        "testthat (>= 0.8.1)",
        "tibble"
      ],
      "Enhances": [
        "DHARMa",
        "performance"
      ],
      "RdMacros": "Rdpack",
      "VignetteBuilder": "knitr",
      "LazyData": "yes",
      "License": "GPL (>= 2)",
      "URL": "https://github.com/lme4/lme4/",
      "BugReports": "https://github.com/lme4/lme4/issues",
      "Encoding": "UTF-8",
      "RoxygenNote": "7.3.3",
      "NeedsCompilation": "yes",
      "Author": "Douglas Bates [aut] (ORCID: <https://orcid.org/0000-0001-8316-9503>), Martin Maechler [aut] (ORCID: <https://orcid.org/0000-0002-8685-9910>), Ben Bolker [cre, aut] (ORCID: <https://orcid.org/0000-0002-2127-0443>), Steven Walker [aut] (ORCID: <https://orcid.org/0000-0002-4394-9078>), Rune Haubo Bojesen Christensen [ctb] (ORCID: <https://orcid.org/0000-0002-4494-3399>), Henrik Singmann [ctb] (ORCID: <https://orcid.org/0000-0002-4842-3657>), Bin Dai [ctb], Fabian Scheipl [ctb] (ORCID: <https://orcid.org/0000-0001-8172-3603>), Gabor Grothendieck [ctb], Peter Green [ctb] (ORCID: <https://orcid.org/0000-0002-0238-9852>), John Fox [ctb], Alexander Bauer [ctb], Pavel N. Krivitsky [ctb, cph] (ORCID: <https://orcid.org/0000-0002-9101-3362>, shared copyright on simulate.formula), Emi Tanaka [ctb] (ORCID: <https://orcid.org/0000-0002-1455-259X>), Mikael Jagan [aut] (ORCID: <https://orcid.org/0000-0002-3542-2938>), Ross D. Boylan [ctb] (ORCID: <https://orcid.org/0009-0003-4123-8090>), Anna Ly [aut] (ORCID: <https://orcid.org/0000-0002-0210-0342>)",
      "Maintainer": "Ben Bolker <bbolker+lme4@gmail.com>",
      "Repository": "CRAN"
    },
    "lmtest": {
      "Package": "lmtest",
      "Version": "0.9-40",
      "Source": "Repository",
      "Title": "Testing Linear Regression Models",
      "Date": "2022-03-21",
      "Authors@R": "c(person(given = \"Torsten\", family = \"Hothorn\", role = \"aut\", email = \"Torsten.Hothorn@R-project.org\", comment = c(ORCID = \"0000-0001-8301-0471\")), person(given = \"Achim\", family = \"Zeileis\", role = c(\"aut\", \"cre\"), email = \"Achim.Zeileis@R-project.org\", comment = c(ORCID = \"0000-0003-0918-3766\")), person(given = c(\"Richard\", \"W.\"), family = \"Farebrother\", role = \"aut\", comment = \"pan.f\"), person(given = \"Clint\", family = \"Cummins\", role = \"aut\", comment = \"pan.f\"), person(given = \"Giovanni\", family = \"Millo\", role = \"ctb\"), person(given = \"David\", family = \"Mitchell\", role = \"ctb\"))",
      "Description": "A collection of tests, data sets, and examples for diagnostic checking in linear regression models. Furthermore, some generic tools for inference in parametric models are provided.",
      "LazyData": "yes",
      "Depends": [
        "R (>= 3.0.0)",
        "stats",
        "zoo"
      ],
      "Suggests": [
        "car",
        "strucchange",
        "sandwich",
        "dynlm",
        "stats4",
        "survival",
        "AER"
      ],
      "Imports": [
        "graphics"
      ],
      "License": "GPL-2 | GPL-3",
      "NeedsCompilation": "yes",
      "Author": "Torsten Hothorn [aut] (<https://orcid.org/0000-0001-8301-0471>), Achim Zeileis [aut, cre] (<https://orcid.org/0000-0003-0918-3766>), Richard W. Farebrother [aut] (pan.f), Clint Cummins [aut] (pan.f), Giovanni Millo [ctb], David Mitchell [ctb]",
      "Maintainer": "Achim Zeileis <Achim.Zeileis@R-project.org>",
      "Repository": "CRAN"
    },
    "lubridate": {
      "Package": "lubridate",
      "Version": "1.9.5",
      "Source": "Repository",
      "Type": "Package",
      "Title": "Make Dealing with Dates a Little Easier",
      "Authors@R": "c( person(\"Vitalie\", \"Spinu\", , \"spinuvit@gmail.com\", role = c(\"aut\", \"cre\")), person(\"Garrett\", \"Grolemund\", role = \"aut\"), person(\"Hadley\", \"Wickham\", role = \"aut\"), person(\"Davis\", \"Vaughan\", role = \"ctb\"), person(\"Ian\", \"Lyttle\", role = \"ctb\"), person(\"Imanuel\", \"Costigan\", role = \"ctb\"), person(\"Jason\", \"Law\", role = \"ctb\"), person(\"Doug\", \"Mitarotonda\", role = \"ctb\"), person(\"Joseph\", \"Larmarange\", role = \"ctb\"), person(\"Jonathan\", \"Boiser\", role = \"ctb\"), person(\"Chel Hee\", \"Lee\", role = \"ctb\") )",
      "Maintainer": "Vitalie Spinu <spinuvit@gmail.com>",
      "Description": "Functions to work with date-times and time-spans: fast and user friendly parsing of date-time data, extraction and updating of components of a date-time (years, months, days, hours, minutes, and seconds), algebraic manipulation on date-time and time-span objects. The 'lubridate' package has a consistent and memorable syntax that makes working with dates easy and fun.",
      "License": "MIT + file LICENSE",
      "URL": "https://lubridate.tidyverse.org, https://github.com/tidyverse/lubridate",
      "BugReports": "https://github.com/tidyverse/lubridate/issues",
      "Depends": [
        "methods",
        "R (>= 3.2)"
      ],
      "Imports": [
        "generics",
        "timechange (>= 0.4.0)"
      ],
      "Suggests": [
        "covr",
        "knitr",
        "rmarkdown",
        "testthat (>= 2.1.0)",
        "vctrs (>= 0.6.5)"
      ],
      "Enhances": [
        "chron",
        "data.table",
        "timeDate",
        "tis",
        "zoo"
      ],
      "VignetteBuilder": "knitr",
      "Config/Needs/website": "tidyverse/tidytemplate",
      "Config/testthat/edition": "3",
      "Encoding": "UTF-8",
      "LazyData": "true",
      "RoxygenNote": "7.3.3",
      "SystemRequirements": "A system with zoneinfo data (e.g. /usr/share/zoneinfo). On Windows the zoneinfo included with R is used.",
      "Collate": "'Dates.r' 'POSIXt.r' 'util.r' 'parse.r' 'timespans.r' 'intervals.r' 'difftimes.r' 'durations.r' 'periods.r' 'accessors-date.R' 'accessors-day.r' 'accessors-dst.r' 'accessors-hour.r' 'accessors-minute.r' 'accessors-month.r' 'accessors-quarter.r' 'accessors-second.r' 'accessors-tz.r' 'accessors-week.r' 'accessors-year.r' 'am-pm.r' 'time-zones.r' 'numeric.r' 'coercion.r' 'constants.r' 'cyclic_encoding.r' 'data.r' 'decimal-dates.r' 'deprecated.r' 'format_ISO8601.r' 'guess.r' 'hidden.r' 'instants.r' 'leap-years.r' 'ops-addition.r' 'ops-compare.r' 'ops-division.r' 'ops-integer-division.r' 'ops-m+.r' 'ops-modulo.r' 'ops-multiplication.r' 'ops-subtraction.r' 'package.r' 'pretty.r' 'round.r' 'stamp.r' 'tzdir.R' 'update.r' 'vctrs.R' 'zzz.R'",
      "NeedsCompilation": "yes",
      "Author": "Vitalie Spinu [aut, cre], Garrett Grolemund [aut], Hadley Wickham [aut], Davis Vaughan [ctb], Ian Lyttle [ctb], Imanuel Costigan [ctb], Jason Law [ctb], Doug Mitarotonda [ctb], Joseph Larmarange [ctb], Jonathan Boiser [ctb], Chel Hee Lee [ctb]",
      "Repository": "CRAN"
    },
    "magrittr": {
      "Package": "magrittr",
      "Version": "2.0.4",
      "Source": "Repository",
      "Type": "Package",
      "Title": "A Forward-Pipe Operator for R",
      "Authors@R": "c( person(\"Stefan Milton\", \"Bache\", , \"stefan@stefanbache.dk\", role = c(\"aut\", \"cph\"), comment = \"Original author and creator of magrittr\"), person(\"Hadley\", \"Wickham\", , \"hadley@posit.co\", role = \"aut\"), person(\"Lionel\", \"Henry\", , \"lionel@posit.co\", role = \"cre\"), person(\"Posit Software, PBC\", role = c(\"cph\", \"fnd\"), comment = c(ROR = \"03wc8by49\")) )",
      "Description": "Provides a mechanism for chaining commands with a new forward-pipe operator, %>%. This operator will forward a value, or the result of an expression, into the next function call/expression. There is flexible support for the type of right-hand side expressions. For more information, see package vignette.  To quote Rene Magritte, \"Ceci n'est pas un pipe.\"",
      "License": "MIT + file LICENSE",
      "URL": "https://magrittr.tidyverse.org, https://github.com/tidyverse/magrittr",
      "BugReports": "https://github.com/tidyverse/magrittr/issues",
      "Depends": [
        "R (>= 3.4.0)"
      ],
      "Suggests": [
        "covr",
        "knitr",
        "rlang",
        "rmarkdown",
        "testthat"
      ],
      "VignetteBuilder": "knitr",
      "ByteCompile": "Yes",
      "Config/Needs/website": "tidyverse/tidytemplate",
      "Encoding": "UTF-8",
      "RoxygenNote": "7.3.3",
      "NeedsCompilation": "yes",
      "Author": "Stefan Milton Bache [aut, cph] (Original author and creator of magrittr), Hadley Wickham [aut], Lionel Henry [cre], Posit Software, PBC [cph, fnd] (ROR: <https://ror.org/03wc8by49>)",
      "Maintainer": "Lionel Henry <lionel@posit.co>",
      "Repository": "CRAN"
    },
    "markdown": {
      "Package": "markdown",
      "Version": "2.0",
      "Source": "Repository",
      "Type": "Package",
      "Title": "Render Markdown with 'commonmark'",
      "Authors@R": "c( person(\"Yihui\", \"Xie\", role = c(\"aut\", \"cre\"), email = \"xie@yihui.name\", comment = c(ORCID = \"0000-0003-0645-5666\")), person(\"JJ\", \"Allaire\", role = \"aut\"), person(\"Jeffrey\", \"Horner\", role = \"aut\"), person(\"Henrik\", \"Bengtsson\", role = \"ctb\"), person(\"Jim\", \"Hester\", role = \"ctb\"), person(\"Yixuan\", \"Qiu\", role = \"ctb\"), person(\"Kohske\", \"Takahashi\", role = \"ctb\"), person(\"Adam\", \"November\", role = \"ctb\"), person(\"Nacho\", \"Caballero\", role = \"ctb\"), person(\"Jeroen\", \"Ooms\", role = \"ctb\"), person(\"Thomas\", \"Leeper\", role = \"ctb\"), person(\"Joe\", \"Cheng\", role = \"ctb\"), person(\"Andrzej\", \"Oles\", role = \"ctb\"), person(given = \"Posit Software, PBC\", role = c(\"cph\", \"fnd\")) )",
      "Description": "Render Markdown to full and lightweight HTML/LaTeX documents with the 'commonmark' package. This package has been superseded by 'litedown'.",
      "Depends": [
        "R (>= 2.11.1)"
      ],
      "Imports": [
        "utils",
        "xfun",
        "litedown (>= 0.6)"
      ],
      "Suggests": [
        "knitr",
        "rmarkdown (>= 2.18)",
        "yaml",
        "RCurl"
      ],
      "License": "MIT + file LICENSE",
      "URL": "https://github.com/rstudio/markdown",
      "BugReports": "https://github.com/rstudio/markdown/issues",
      "RoxygenNote": "7.3.2",
      "Encoding": "UTF-8",
      "NeedsCompilation": "no",
      "Author": "Yihui Xie [aut, cre] (<https://orcid.org/0000-0003-0645-5666>), JJ Allaire [aut], Jeffrey Horner [aut], Henrik Bengtsson [ctb], Jim Hester [ctb], Yixuan Qiu [ctb], Kohske Takahashi [ctb], Adam November [ctb], Nacho Caballero [ctb], Jeroen Ooms [ctb], Thomas Leeper [ctb], Joe Cheng [ctb], Andrzej Oles [ctb], Posit Software, PBC [cph, fnd]",
      "Maintainer": "Yihui Xie <xie@yihui.name>",
      "Repository": "CRAN"
    },
    "mathjaxr": {
      "Package": "mathjaxr",
      "Version": "2.0-0",
      "Source": "Repository"
    },
    "maxstat": {
      "Package": "maxstat",
      "Version": "0.7-26",
      "Source": "Repository"
    },
    "memoise": {
      "Package": "memoise",
      "Version": "2.0.1",
      "Source": "Repository",
      "Title": "'Memoisation' of Functions",
      "Authors@R": "c(person(given = \"Hadley\", family = \"Wickham\", role = \"aut\", email = \"hadley@rstudio.com\"), person(given = \"Jim\", family = \"Hester\", role = \"aut\"), person(given = \"Winston\", family = \"Chang\", role = c(\"aut\", \"cre\"), email = \"winston@rstudio.com\"), person(given = \"Kirill\", family = \"Müller\", role = \"aut\", email = \"krlmlr+r@mailbox.org\"), person(given = \"Daniel\", family = \"Cook\", role = \"aut\", email = \"danielecook@gmail.com\"), person(given = \"Mark\", family = \"Edmondson\", role = \"ctb\", email = \"r@sunholo.com\"))",
      "Description": "Cache the results of a function so that when you call it again with the same arguments it returns the previously computed value.",
      "License": "MIT + file LICENSE",
      "URL": "https://memoise.r-lib.org, https://github.com/r-lib/memoise",
      "BugReports": "https://github.com/r-lib/memoise/issues",
      "Imports": [
        "rlang (>= 0.4.10)",
        "cachem"
      ],
      "Suggests": [
        "digest",
        "aws.s3",
        "covr",
        "googleAuthR",
        "googleCloudStorageR",
        "httr",
        "testthat"
      ],
      "Encoding": "UTF-8",
      "RoxygenNote": "7.1.2",
      "NeedsCompilation": "no",
      "Author": "Hadley Wickham [aut], Jim Hester [aut], Winston Chang [aut, cre], Kirill Müller [aut], Daniel Cook [aut], Mark Edmondson [ctb]",
      "Maintainer": "Winston Chang <winston@rstudio.com>",
      "Repository": "CRAN"
    },
    "memuse": {
      "Package": "memuse",
      "Version": "4.2-3",
      "Source": "Repository",
      "Title": "Memory Estimation Utilities",
      "Description": "How much ram do you need to store a 100,000 by 100,000 matrix? How much ram is your current R session using? How much ram do you even have? Learn the scintillating answer to these and many more such questions with the 'memuse' package.",
      "License": "BSD 2-clause License + file LICENSE",
      "Depends": [
        "R (>= 3.0.0)"
      ],
      "Imports": [
        "methods",
        "utils"
      ],
      "NeedsCompilation": "yes",
      "ByteCompile": "yes",
      "Authors@R": "c( person(\"Drew\", \"Schmidt\", email=\"wrathematics@gmail.com\", role=c(\"aut\", \"cre\")), person(\"Christian\", \"Heckendorf\", role=\"ctb\", comment=\"FreeBSD improvements to meminfo\"), person(\"Wei-Chen\", \"Chen\", role=\"ctb\", comment=\"Windows build fixes\"), person(\"Dan\", \"Burgess\", role=\"ctb\", comment=\"donation of a Mac for development and testing\"))",
      "Maintainer": "Drew Schmidt <wrathematics@gmail.com>",
      "URL": "https://github.com/shinra-dev/memuse",
      "BugReports": "https://github.com/shinra-dev/memuse/issues",
      "RoxygenNote": "7.1.2",
      "Author": "Drew Schmidt [aut, cre], Christian Heckendorf [ctb] (FreeBSD improvements to meminfo), Wei-Chen Chen [ctb] (Windows build fixes), Dan Burgess [ctb] (donation of a Mac for development and testing)",
      "Repository": "CRAN"
    },
    "meta": {
      "Package": "meta",
      "Version": "8.2-1",
      "Source": "Repository"
    },
    "metadat": {
      "Package": "metadat",
      "Version": "1.4-0",
      "Source": "Repository"
    },
    "metafor": {
      "Package": "metafor",
      "Version": "4.8-0",
      "Source": "Repository"
    },
    "mgcv": {
      "Package": "mgcv",
      "Version": "1.9-4",
      "Source": "Repository",
      "Authors@R": "person(given = \"Simon\", family = \"Wood\", role = c(\"aut\", \"cre\"), email = \"simon.wood@r-project.org\")",
      "Title": "Mixed GAM Computation Vehicle with Automatic Smoothness Estimation",
      "Description": "Generalized additive (mixed) models, some of their extensions and  other generalized ridge regression with multiple smoothing  parameter estimation by (Restricted) Marginal Likelihood,  Cross Validation and similar, or using iterated nested Laplace approximation for fully Bayesian inference. See Wood (2025) <doi:10.1146/annurev-statistics-112723-034249> for an overview. Includes a gam() function, a wide variety of smoothers, 'JAGS' support and distributions beyond the exponential family.",
      "Priority": "recommended",
      "Depends": [
        "R (>= 4.4.0)",
        "nlme (>= 3.1-64)"
      ],
      "Imports": [
        "methods",
        "stats",
        "graphics",
        "Matrix",
        "splines",
        "utils"
      ],
      "Suggests": [
        "parallel",
        "survival",
        "MASS"
      ],
      "LazyLoad": "yes",
      "ByteCompile": "yes",
      "License": "GPL (>= 2)",
      "NeedsCompilation": "yes",
      "Author": "Simon Wood [aut, cre]",
      "Maintainer": "Simon Wood <simon.wood@r-project.org>",
      "Repository": "CRAN"
    },
    "microbenchmark": {
      "Package": "microbenchmark",
      "Version": "1.5.0",
      "Source": "Repository",
      "Title": "Accurate Timing Functions",
      "Description": "Provides infrastructure to accurately measure and compare the execution time of R expressions.",
      "Authors@R": "c(person(\"Olaf\", \"Mersmann\", role=c(\"aut\")), person(\"Claudia\", \"Beleites\", role=c(\"ctb\")), person(\"Rainer\", \"Hurling\", role=c(\"ctb\")), person(\"Ari\", \"Friedman\", role=c(\"ctb\")), person(given=c(\"Joshua\",\"M.\"), family=\"Ulrich\", role=\"cre\", email=\"josh.m.ulrich@gmail.com\"))",
      "URL": "https://github.com/joshuaulrich/microbenchmark/",
      "BugReports": "https://github.com/joshuaulrich/microbenchmark/issues/",
      "License": "BSD_2_clause + file LICENSE",
      "Depends": [
        "R (>= 3.2.0)"
      ],
      "Imports": [
        "graphics",
        "stats"
      ],
      "Suggests": [
        "ggplot2",
        "multcomp",
        "RUnit"
      ],
      "SystemRequirements": "On a Unix-alike, one of the C functions mach_absolute_time (macOS), clock_gettime or gethrtime. If none of these is found, the obsolescent POSIX function gettimeofday will be tried.",
      "ByteCompile": "yes",
      "NeedsCompilation": "yes",
      "Author": "Olaf Mersmann [aut], Claudia Beleites [ctb], Rainer Hurling [ctb], Ari Friedman [ctb], Joshua M. Ulrich [cre]",
      "Maintainer": "Joshua M. Ulrich <josh.m.ulrich@gmail.com>",
      "Repository": "CRAN"
    },
    "mime": {
      "Package": "mime",
      "Version": "0.13",
      "Source": "Repository",
      "Type": "Package",
      "Title": "Map Filenames to MIME Types",
      "Authors@R": "c( person(\"Yihui\", \"Xie\", role = c(\"aut\", \"cre\"), email = \"xie@yihui.name\", comment = c(ORCID = \"0000-0003-0645-5666\", URL = \"https://yihui.org\")), person(\"Jeffrey\", \"Horner\", role = \"ctb\"), person(\"Beilei\", \"Bian\", role = \"ctb\") )",
      "Description": "Guesses the MIME type from a filename extension using the data derived from /etc/mime.types in UNIX-type systems.",
      "Imports": [
        "tools"
      ],
      "License": "GPL",
      "URL": "https://github.com/yihui/mime",
      "BugReports": "https://github.com/yihui/mime/issues",
      "RoxygenNote": "7.3.2",
      "Encoding": "UTF-8",
      "NeedsCompilation": "yes",
      "Author": "Yihui Xie [aut, cre] (<https://orcid.org/0000-0003-0645-5666>, https://yihui.org), Jeffrey Horner [ctb], Beilei Bian [ctb]",
      "Maintainer": "Yihui Xie <xie@yihui.name>",
      "Repository": "CRAN"
    },
    "miniUI": {
      "Package": "miniUI",
      "Version": "0.1.2",
      "Source": "Repository",
      "Type": "Package",
      "Title": "Shiny UI Widgets for Small Screens",
      "Authors@R": "c( person(\"Joe\", \"Cheng\", role = c(\"cre\", \"aut\"), email = \"joe@posit.co\"), person(\"Posit Software, PBC\", role = c(\"cph\", \"fnd\"), comment = c(ROR = \"03wc8by49\")) )",
      "Description": "Provides UI widget and layout functions for writing Shiny apps that work well on small screens.",
      "License": "GPL-3",
      "URL": "https://github.com/rstudio/miniUI",
      "BugReports": "https://github.com/rstudio/miniUI/issues",
      "Imports": [
        "shiny (>= 0.13)",
        "htmltools (>= 0.3)",
        "utils"
      ],
      "RoxygenNote": "7.3.2",
      "Encoding": "UTF-8",
      "NeedsCompilation": "no",
      "Author": "Joe Cheng [cre, aut], Posit Software, PBC [cph, fnd] (03wc8by49)",
      "Maintainer": "Joe Cheng <joe@posit.co>",
      "Repository": "CRAN"
    },
    "minqa": {
      "Package": "minqa",
      "Version": "1.2.8",
      "Source": "Repository",
      "Type": "Package",
      "Title": "Derivative-Free Optimization Algorithms by Quadratic Approximation",
      "Authors@R": "c(person(given = \"Douglas\", family = \"Bates\", role = \"aut\"), person(given = c(\"Katharine\", \"M.\"), family = \"Mullen\", role = c(\"aut\", \"cre\"), email = \"katharine.mullen@stat.ucla.edu\"), person(given = c(\"John\", \"C.\"), family = \"Nash\", role = \"aut\"), person(given = \"Ravi\", family = \"Varadhan\", role = \"aut\"))",
      "Maintainer": "Katharine M. Mullen <katharine.mullen@stat.ucla.edu>",
      "Description": "Derivative-free optimization by quadratic approximation based on an interface to Fortran implementations by M. J. D. Powell.",
      "License": "GPL-2",
      "URL": "http://optimizer.r-forge.r-project.org",
      "Imports": [
        "Rcpp (>= 0.9.10)"
      ],
      "LinkingTo": [
        "Rcpp"
      ],
      "SystemRequirements": "GNU make",
      "NeedsCompilation": "yes",
      "Repository": "CRAN",
      "Author": "Douglas Bates [aut], Katharine M. Mullen [aut, cre], John C. Nash [aut], Ravi Varadhan [aut]"
    },
    "modelr": {
      "Package": "modelr",
      "Version": "0.1.11",
      "Source": "Repository",
      "Title": "Modelling Functions that Work with the Pipe",
      "Authors@R": "c( person(\"Hadley\", \"Wickham\", , \"hadley@posit.co\", role = c(\"aut\", \"cre\")), person(\"Posit Software, PBC\", role = c(\"cph\", \"fnd\")) )",
      "Description": "Functions for modelling that help you seamlessly integrate modelling into a pipeline of data manipulation and visualisation.",
      "License": "GPL-3",
      "URL": "https://modelr.tidyverse.org, https://github.com/tidyverse/modelr",
      "BugReports": "https://github.com/tidyverse/modelr/issues",
      "Depends": [
        "R (>= 3.2)"
      ],
      "Imports": [
        "broom",
        "magrittr",
        "purrr (>= 0.2.2)",
        "rlang (>= 1.0.6)",
        "tibble",
        "tidyr (>= 0.8.0)",
        "tidyselect",
        "vctrs"
      ],
      "Suggests": [
        "compiler",
        "covr",
        "ggplot2",
        "testthat (>= 3.0.0)"
      ],
      "Config/Needs/website": "tidyverse/tidytemplate",
      "Encoding": "UTF-8",
      "LazyData": "true",
      "RoxygenNote": "7.2.3",
      "Config/testthat/edition": "3",
      "NeedsCompilation": "no",
      "Author": "Hadley Wickham [aut, cre], Posit Software, PBC [cph, fnd]",
      "Maintainer": "Hadley Wickham <hadley@posit.co>",
      "Repository": "CRAN"
    },
    "mvtnorm": {
      "Package": "mvtnorm",
      "Version": "1.3-6",
      "Source": "Repository"
    },
    "nlme": {
      "Package": "nlme",
      "Version": "3.1-168",
      "Source": "Repository",
      "Date": "2025-03-31",
      "Priority": "recommended",
      "Title": "Linear and Nonlinear Mixed Effects Models",
      "Authors@R": "c(person(\"José\", \"Pinheiro\", role = \"aut\", comment = \"S version\"), person(\"Douglas\", \"Bates\", role = \"aut\", comment = \"up to 2007\"), person(\"Saikat\", \"DebRoy\", role = \"ctb\", comment = \"up to 2002\"), person(\"Deepayan\", \"Sarkar\", role = \"ctb\", comment = \"up to 2005\"), person(\"EISPACK authors\", role = \"ctb\", comment = \"src/rs.f\"), person(\"Siem\", \"Heisterkamp\", role = \"ctb\", comment = \"Author fixed sigma\"), person(\"Bert\", \"Van Willigen\",role = \"ctb\", comment = \"Programmer fixed sigma\"), person(\"Johannes\", \"Ranke\", role = \"ctb\", comment = \"varConstProp()\"), person(\"R Core Team\", email = \"R-core@R-project.org\", role = c(\"aut\", \"cre\"), comment = c(ROR = \"02zz1nj61\")))",
      "Contact": "see 'MailingList'",
      "Description": "Fit and compare Gaussian linear and nonlinear mixed-effects models.",
      "Depends": [
        "R (>= 3.6.0)"
      ],
      "Imports": [
        "graphics",
        "stats",
        "utils",
        "lattice"
      ],
      "Suggests": [
        "MASS",
        "SASmixed"
      ],
      "LazyData": "yes",
      "Encoding": "UTF-8",
      "License": "GPL (>= 2)",
      "BugReports": "https://bugs.r-project.org",
      "MailingList": "R-help@r-project.org",
      "URL": "https://svn.r-project.org/R-packages/trunk/nlme/",
      "NeedsCompilation": "yes",
      "Author": "José Pinheiro [aut] (S version), Douglas Bates [aut] (up to 2007), Saikat DebRoy [ctb] (up to 2002), Deepayan Sarkar [ctb] (up to 2005), EISPACK authors [ctb] (src/rs.f), Siem Heisterkamp [ctb] (Author fixed sigma), Bert Van Willigen [ctb] (Programmer fixed sigma), Johannes Ranke [ctb] (varConstProp()), R Core Team [aut, cre] (02zz1nj61)",
      "Maintainer": "R Core Team <R-core@R-project.org>",
      "Repository": "CRAN"
    },
    "nloptr": {
      "Package": "nloptr",
      "Version": "2.2.1",
      "Source": "Repository",
      "Type": "Package",
      "Title": "R Interface to NLopt",
      "Authors@R": "c(person(\"Jelmer\", \"Ypma\", role = \"aut\", email = \"uctpjyy@ucl.ac.uk\"), person(c(\"Steven\", \"G.\"), \"Johnson\", role = \"aut\", comment = \"author of the NLopt C library\"), person(\"Aymeric\", \"Stamm\", role = c(\"ctb\", \"cre\"), email = \"aymeric.stamm@cnrs.fr\", comment = c(ORCID = \"0000-0002-8725-3654\")), person(c(\"Hans\", \"W.\"), \"Borchers\", role = \"ctb\", email = \"hwborchers@googlemail.com\"), person(\"Dirk\", \"Eddelbuettel\", role = \"ctb\", email = \"edd@debian.org\"), person(\"Brian\", \"Ripley\", role = \"ctb\", comment = \"build process on multiple OS\"), person(\"Kurt\", \"Hornik\", role = \"ctb\", comment = \"build process on multiple OS\"), person(\"Julien\", \"Chiquet\", role = \"ctb\"), person(\"Avraham\", \"Adler\", role = \"ctb\",  email = \"Avraham.Adler@gmail.com\", comment = c(ORCID = \"0000-0002-3039-0703\")), person(\"Xiongtao\", \"Dai\", role = \"ctb\"), person(\"Jeroen\", \"Ooms\", role = \"ctb\", email = \"jeroen@berkeley.edu\"), person(\"Tomas\", \"Kalibera\", role = \"ctb\"), person(\"Mikael\", \"Jagan\", role = \"ctb\"))",
      "Description": "Solve optimization problems using an R interface to NLopt. NLopt is a  free/open-source library for nonlinear optimization, providing a common interface for a number of different free optimization routines available online as well as original implementations of various other algorithms. See <https://nlopt.readthedocs.io/en/latest/NLopt_Algorithms/> for more information on the available algorithms. Building from included sources  requires 'CMake'. On Linux and 'macOS', if a suitable system build of  NLopt (2.7.0 or later) is found, it is used; otherwise, it is built  from included sources via 'CMake'. On Windows, NLopt is obtained through  'rwinlib' for 'R <= 4.1.x' or grabbed from the appropriate toolchain for 'R >= 4.2.0'.",
      "License": "LGPL (>= 3)",
      "SystemRequirements": "cmake (>= 3.2.0) which is used only on Linux or macOS systems when no system build of nlopt (>= 2.7.0) can be found.",
      "Encoding": "UTF-8",
      "RoxygenNote": "7.3.2",
      "Suggests": [
        "knitr",
        "rmarkdown",
        "covr",
        "tinytest"
      ],
      "VignetteBuilder": "knitr",
      "URL": "https://github.com/astamm/nloptr, https://astamm.github.io/nloptr/",
      "BugReports": "https://github.com/astamm/nloptr/issues",
      "NeedsCompilation": "yes",
      "UseLTO": "yes",
      "Author": "Jelmer Ypma [aut], Steven G. Johnson [aut] (author of the NLopt C library), Aymeric Stamm [ctb, cre] (<https://orcid.org/0000-0002-8725-3654>), Hans W. Borchers [ctb], Dirk Eddelbuettel [ctb], Brian Ripley [ctb] (build process on multiple OS), Kurt Hornik [ctb] (build process on multiple OS), Julien Chiquet [ctb], Avraham Adler [ctb] (<https://orcid.org/0000-0002-3039-0703>), Xiongtao Dai [ctb], Jeroen Ooms [ctb], Tomas Kalibera [ctb], Mikael Jagan [ctb]",
      "Maintainer": "Aymeric Stamm <aymeric.stamm@cnrs.fr>",
      "Repository": "CRAN"
    },
    "nnet": {
      "Package": "nnet",
      "Version": "7.3-20",
      "Source": "Repository",
      "Priority": "recommended",
      "Date": "2025-01-01",
      "Depends": [
        "R (>= 3.0.0)",
        "stats",
        "utils"
      ],
      "Suggests": [
        "MASS"
      ],
      "Authors@R": "c(person(\"Brian\", \"Ripley\", role = c(\"aut\", \"cre\", \"cph\"), email = \"Brian.Ripley@R-project.org\"), person(\"William\", \"Venables\", role = \"cph\"))",
      "Description": "Software for feed-forward neural networks with a single hidden layer, and for multinomial log-linear models.",
      "Title": "Feed-Forward Neural Networks and Multinomial Log-Linear Models",
      "ByteCompile": "yes",
      "License": "GPL-2 | GPL-3",
      "URL": "http://www.stats.ox.ac.uk/pub/MASS4/",
      "NeedsCompilation": "yes",
      "Author": "Brian Ripley [aut, cre, cph], William Venables [cph]",
      "Maintainer": "Brian Ripley <Brian.Ripley@R-project.org>",
      "Repository": "CRAN"
    },
    "numDeriv": {
      "Package": "numDeriv",
      "Version": "2016.8-1.1",
      "Source": "Repository",
      "Title": "Accurate Numerical Derivatives",
      "Description": "Methods for calculating (usually) accurate numerical first and second order derivatives. Accurate calculations  are done using 'Richardson''s' extrapolation or, when applicable, a complex step derivative is available. A simple difference  method is also provided. Simple difference is (usually) less accurate but is much quicker than 'Richardson''s' extrapolation and provides a  useful cross-check.  Methods are provided for real scalar and vector valued functions.",
      "Depends": [
        "R (>= 2.11.1)"
      ],
      "LazyLoad": "yes",
      "ByteCompile": "yes",
      "License": "GPL-2",
      "Copyright": "2006-2011, Bank of Canada. 2012-2016, Paul Gilbert",
      "Author": "Paul Gilbert and Ravi Varadhan",
      "Maintainer": "Paul Gilbert <pgilbert.ttv9z@ncf.ca>",
      "URL": "http://optimizer.r-forge.r-project.org/",
      "NeedsCompilation": "no",
      "Repository": "CRAN"
    },
    "odbc": {
      "Package": "odbc",
      "Version": "1.6.4.1",
      "Source": "Repository"
    },
    "omopgenerics": {
      "Package": "omopgenerics",
      "Version": "1.3.7",
      "Source": "Repository"
    },
    "openssl": {
      "Package": "openssl",
      "Version": "2.3.5",
      "Source": "Repository",
      "Type": "Package",
      "Title": "Toolkit for Encryption, Signatures and Certificates Based on OpenSSL",
      "Authors@R": "c(person(\"Jeroen\", \"Ooms\", role = c(\"aut\", \"cre\"), email = \"jeroenooms@gmail.com\", comment = c(ORCID = \"0000-0002-4035-0289\")), person(\"Oliver\", \"Keyes\", role = \"ctb\"))",
      "Description": "Bindings to OpenSSL libssl and libcrypto, plus custom SSH key parsers. Supports RSA, DSA and EC curves P-256, P-384, P-521, and curve25519. Cryptographic signatures can either be created and verified manually or via x509 certificates.  AES can be used in cbc, ctr or gcm mode for symmetric encryption; RSA for asymmetric (public key) encryption or EC for Diffie Hellman. High-level envelope functions  combine RSA and AES for encrypting arbitrary sized data. Other utilities include key generators, hash functions (md5, sha1, sha256, etc), base64 encoder, a secure random number generator, and 'bignum' math methods for manually performing crypto  calculations on large multibyte integers.",
      "License": "MIT + file LICENSE",
      "URL": "https://jeroen.r-universe.dev/openssl",
      "BugReports": "https://github.com/jeroen/openssl/issues",
      "SystemRequirements": "OpenSSL >= 1.0.2",
      "VignetteBuilder": "knitr",
      "Imports": [
        "askpass"
      ],
      "Suggests": [
        "curl",
        "testthat (>= 2.1.0)",
        "digest",
        "knitr",
        "rmarkdown",
        "jsonlite",
        "jose",
        "sodium"
      ],
      "RoxygenNote": "7.3.2",
      "Encoding": "UTF-8",
      "NeedsCompilation": "yes",
      "Author": "Jeroen Ooms [aut, cre] (ORCID: <https://orcid.org/0000-0002-4035-0289>), Oliver Keyes [ctb]",
      "Maintainer": "Jeroen Ooms <jeroenooms@gmail.com>",
      "Repository": "CRAN"
    },
    "openxlsx": {
      "Package": "openxlsx",
      "Version": "4.2.8.1",
      "Source": "Repository",
      "Type": "Package",
      "Title": "Read, Write and Edit xlsx Files",
      "Date": "2025-10-30",
      "Authors@R": "c(person(given = \"Philipp\", family = \"Schauberger\", role = \"aut\", email = \"philipp@schauberger.co.at\"), person(given = \"Alexander\", family = \"Walker\", role = \"aut\", email = \"Alexander.Walker1989@gmail.com\"), person(given = \"Luca\", family = \"Braglia\", role = \"ctb\"), person(given = \"Joshua\", family = \"Sturm\", role = \"ctb\"), person(given = \"Jan Marvin\", family = \"Garbuszus\", role = c(\"ctb\", \"cre\"), email = \"jan.garbuszus@ruhr-uni-bochum.de\"), person(given = \"Jordan Mark\", family = \"Barbone\", role = \"ctb\", email = \"jmbarbone@gmail.com\", comment = c(ORCID = \"0000-0001-9788-3628\")), person(given = \"David\", family = \"Zimmermann\", role = \"ctb\", email = \"david_j_zimmermann@hotmail.com\"), person(given = \"Reinhold\", family = \"Kainhofer\", role = \"ctb\", email = \"reinhold@kainhofer.com\"))",
      "Description": "Simplifies the creation of Excel .xlsx files by providing a high level interface to writing, styling and editing worksheets. Through the use of 'Rcpp', read/write times are comparable to the 'xlsx' and 'XLConnect' packages with the added benefit of removing the dependency on Java.",
      "License": "MIT + file LICENSE",
      "URL": "https://ycphs.github.io/openxlsx/index.html, https://github.com/ycphs/openxlsx",
      "BugReports": "https://github.com/ycphs/openxlsx/issues",
      "Depends": [
        "R (>= 3.3.0)"
      ],
      "Imports": [
        "grDevices",
        "methods",
        "Rcpp",
        "stats",
        "stringi",
        "utils",
        "zip"
      ],
      "Suggests": [
        "curl",
        "formula.tools",
        "knitr",
        "rmarkdown",
        "testthat"
      ],
      "LinkingTo": [
        "Rcpp"
      ],
      "VignetteBuilder": "knitr",
      "Encoding": "UTF-8",
      "Language": "en-US",
      "RoxygenNote": "7.3.3",
      "Collate": "'CommentClass.R' 'HyperlinkClass.R' 'RcppExports.R' 'class_definitions.R' 'StyleClass.R' 'WorkbookClass.R' 'asserts.R' 'baseXML.R' 'borderFunctions.R' 'build_workbook.R' 'chartsheet_class.R' 'conditional_formatting.R' 'data-fontSizeLookupTables.R' 'helperFunctions.R' 'loadWorkbook.R' 'onUnload.R' 'openXL.R' 'openxlsx-package.R' 'openxlsx.R' 'openxlsxCoerce.R' 'readWorkbook.R' 'setWindowSize.R' 'sheet_data_class.R' 'utils.R' 'workbook_column_widths.R' 'workbook_read_workbook.R' 'workbook_write_data.R' 'worksheet_class.R' 'wrappers.R' 'writeData.R' 'writeDataTable.R' 'writexlsx.R' 'zzz.R'",
      "LazyData": "true",
      "NeedsCompilation": "yes",
      "Author": "Philipp Schauberger [aut], Alexander Walker [aut], Luca Braglia [ctb], Joshua Sturm [ctb], Jan Marvin Garbuszus [ctb, cre], Jordan Mark Barbone [ctb] (ORCID: <https://orcid.org/0000-0001-9788-3628>), David Zimmermann [ctb], Reinhold Kainhofer [ctb]",
      "Maintainer": "Jan Marvin Garbuszus <jan.garbuszus@ruhr-uni-bochum.de>",
      "Repository": "CRAN"
    },
    "otel": {
      "Package": "otel",
      "Version": "0.2.0",
      "Source": "Repository",
      "Title": "OpenTelemetry R API",
      "Authors@R": "person(\"Gábor\", \"Csárdi\", , \"csardi.gabor@gmail.com\", role = c(\"aut\", \"cre\"))",
      "Description": "High-quality, ubiquitous, and portable telemetry to enable effective observability. OpenTelemetry is a collection of tools, APIs, and SDKs used to instrument, generate, collect, and export telemetry data (metrics, logs, and traces) for analysis in order to understand your software's performance and behavior. This package implements the OpenTelemetry API: <https://opentelemetry.io/docs/specs/otel/>. Use this package as a dependency if you want to instrument your R package for OpenTelemetry.",
      "License": "MIT + file LICENSE",
      "Encoding": "UTF-8",
      "RoxygenNote": "7.3.2.9000",
      "Depends": [
        "R (>= 3.6.0)"
      ],
      "Suggests": [
        "callr",
        "cli",
        "glue",
        "jsonlite",
        "otelsdk",
        "processx",
        "shiny",
        "spelling",
        "testthat (>= 3.0.0)",
        "utils",
        "withr"
      ],
      "Config/Needs/website": "tidyverse/tidytemplate",
      "Config/testthat/edition": "3",
      "URL": "https://otel.r-lib.org, https://github.com/r-lib/otel",
      "Additional_repositories": "https://github.com/r-lib/otelsdk/releases/download/devel",
      "BugReports": "https://github.com/r-lib/otel/issues",
      "NeedsCompilation": "no",
      "Author": "Gábor Csárdi [aut, cre]",
      "Maintainer": "Gábor Csárdi <csardi.gabor@gmail.com>",
      "Repository": "CRAN"
    },
    "pROC": {
      "Package": "pROC",
      "Version": "1.19.0.1",
      "Source": "Repository",
      "Type": "Package",
      "Title": "Display and Analyze ROC Curves",
      "Date": "2025-07-31",
      "Encoding": "UTF-8",
      "Depends": [
        "R (>= 2.14)"
      ],
      "Imports": [
        "methods",
        "Rcpp (>= 0.11.1)"
      ],
      "Suggests": [
        "tcltk",
        "MASS",
        "logcondens",
        "testthat",
        "vdiffr",
        "ggplot2",
        "rlang"
      ],
      "LinkingTo": [
        "Rcpp"
      ],
      "Authors@R": "c(person(\"Xavier\", \"Robin\", role = c(\"cre\", \"aut\"),  email = \"pROC-cran@xavier.robin.name\", comment = c(ORCID = \"0000-0002-6813-3200\")), person(\"Natacha\", \"Turck\", role = \"aut\"), person(\"Alexandre\", \"Hainard\", role = \"aut\"), person(\"Natalia\", \"Tiberti\", role = \"aut\"), person(\"Frédérique\", \"Lisacek\", role = \"aut\"), person(\"Jean-Charles\", \"Sanchez\", role = \"aut\"), person(\"Markus\", \"Müller\", role = \"aut\"), person(\"Stefan\", \"Siegert\", role = \"ctb\",  comment = \"Fast DeLong code\",  email = \"stefan_siegert@gmx.de\"), person(\"Matthias\", \"Doering\", role = \"ctb\",  comment = \"Hand & Till Multiclass\"), person(\"Zane\", \"Billings\", role = \"ctb\",  comment = \"DeLong paired test CI\"))",
      "Description": "Tools for visualizing, smoothing and comparing receiver operating characteristic (ROC curves). (Partial) area under the curve (AUC) can be compared with statistical tests based on U-statistics or bootstrap. Confidence intervals can be computed for (p)AUC or ROC curves.",
      "License": "GPL (>= 3)",
      "URL": "https://xrobin.github.io/pROC/",
      "BugReports": "https://github.com/xrobin/pROC/issues",
      "LazyData": "yes",
      "NeedsCompilation": "yes",
      "Author": "Xavier Robin [cre, aut] (ORCID: <https://orcid.org/0000-0002-6813-3200>), Natacha Turck [aut], Alexandre Hainard [aut], Natalia Tiberti [aut], Frédérique Lisacek [aut], Jean-Charles Sanchez [aut], Markus Müller [aut], Stefan Siegert [ctb] (Fast DeLong code), Matthias Doering [ctb] (Hand & Till Multiclass), Zane Billings [ctb] (DeLong paired test CI)",
      "Maintainer": "Xavier Robin <pROC-cran@xavier.robin.name>",
      "Repository": "CRAN"
    },
    "packrat": {
      "Package": "packrat",
      "Version": "0.9.3",
      "Source": "Repository",
      "Type": "Package",
      "Title": "A Dependency Management System for Projects and their R Package Dependencies",
      "Authors@R": "c( person(\"Aron\", \"Atkins\", , \"aron@posit.co\", role = c(\"aut\", \"cre\")), person(\"Toph\", \"Allen\", role = \"aut\"), person(\"Kevin\", \"Ushey\", role = \"aut\"), person(\"Jonathan\", \"McPherson\", role = \"aut\"), person(\"Joe\", \"Cheng\", role = \"aut\"), person(\"JJ\", \"Allaire\", role = \"aut\"), person(\"Posit Software, PBC\", role = c(\"cph\", \"fnd\")) )",
      "Description": "Manage the R packages your project depends on in an isolated, portable, and reproducible way.",
      "License": "GPL-2",
      "URL": "https://github.com/rstudio/packrat",
      "BugReports": "https://github.com/rstudio/packrat/issues",
      "Depends": [
        "R (>= 3.0.0)"
      ],
      "Imports": [
        "tools",
        "utils"
      ],
      "Suggests": [
        "devtools",
        "httr",
        "knitr",
        "mockery",
        "rmarkdown",
        "testthat (>= 3.0.0)",
        "webfakes",
        "withr"
      ],
      "Config/testthat/edition": "3",
      "Encoding": "UTF-8",
      "RoxygenNote": "7.3.2",
      "NeedsCompilation": "no",
      "Author": "Aron Atkins [aut, cre], Toph Allen [aut], Kevin Ushey [aut], Jonathan McPherson [aut], Joe Cheng [aut], JJ Allaire [aut], Posit Software, PBC [cph, fnd]",
      "Maintainer": "Aron Atkins <aron@posit.co>",
      "Repository": "CRAN"
    },
    "pak": {
      "Package": "pak",
      "Version": "0.9.2",
      "Source": "Repository",
      "Title": "Another Approach to Package Installation",
      "Authors@R": "c( person(\"Gábor\", \"Csárdi\", , \"csardi.gabor@gmail.com\", role = c(\"aut\", \"cre\")), person(\"Jim\", \"Hester\", role = \"aut\"), person(\"Posit Software, PBC\", role = c(\"cph\", \"fnd\"), comment = c(ROR = \"03wc8by49\")), person(\"Winston\", \"Chang\", role = \"ctb\", comment = \"R6, callr, processx\"), person(\"Ascent Digital Services\", role = c(\"cph\", \"fnd\"), comment = \"callr, processx\"), person(\"Hadley\", \"Wickham\", role = c(\"ctb\", \"cph\"), comment = \"cli, curl, pkgbuild, yaml\"), person(\"Jeroen\", \"Ooms\", role = \"ctb\", comment = \"curl, jsonlite\"), person(\"Maëlle\", \"Salmon\", role = \"ctb\", comment = \"desc, pkgsearch\"), person(\"Duncan\", \"Temple Lang\", role = \"ctb\", comment = \"jsonlite\"), person(\"Lloyd\", \"Hilaiel\", role = \"cph\", comment = \"jsonlite\"), person(\"Alec\", \"Wong\", role = \"ctb\", comment = \"keyring\"), person(\"Michel Berkelaar and lpSolve authors\", role = \"ctb\", comment = \"lpSolve\"), person(\"R Consortium\", role = \"fnd\", comment = \"pkgsearch\"), person(\"Jay\", \"Loden\", role = \"ctb\", comment = \"ps\"), person(\"Dave\", \"Daeschler\", role = \"ctb\", comment = \"ps\"), person(\"Giampaolo\", \"Rodola\", role = \"ctb\", comment = \"ps\"), person(\"Shawn\", \"Garbett\", role = \"ctb\", comment = \"yaml\"), person(\"Jeremy\", \"Stephens\", role = \"ctb\", comment = \"yaml\"), person(\"Kirill\", \"Simonov\", role = \"ctb\", comment = \"yaml\"), person(\"Yihui\", \"Xie\", role = \"ctb\", comment = \"yaml\"), person(\"Zhuoer\", \"Dong\", role = \"ctb\", comment = \"yaml\"), person(\"Jeffrey\", \"Horner\", role = \"ctb\", comment = \"yaml\"), person(\"Will\", \"Beasley\", role = \"ctb\", comment = \"yaml\"), person(\"Brendan\", \"O'Connor\", role = \"ctb\", comment = \"yaml\"), person(\"Gregory\", \"Warnes\", role = \"ctb\", comment = \"yaml\"), person(\"Michael\", \"Quinn\", role = \"ctb\", comment = \"yaml\"), person(\"Zhian\", \"Kamvar\", role = \"ctb\", comment = \"yaml\"), person(\"Charlie\", \"Gao\", role = \"ctb\", comment = \"yaml\"), person(\"Kuba\", \"Podgórski\", role = \"ctb\", comment = \"zip\"), person(\"Rich\", \"Geldreich\", role = \"ctb\", comment = \"zip\") )",
      "Description": "The goal of 'pak' is to make package installation faster and more reliable. In particular, it performs all HTTP operations in parallel, so metadata resolution and package downloads are fast. Metadata and package files are cached on the local disk as well. 'pak' has a dependency solver, so it finds version conflicts before performing the installation. This version of 'pak' supports CRAN, 'Bioconductor' and 'GitHub' packages as well.",
      "License": "GPL-3",
      "URL": "https://pak.r-lib.org/, https://github.com/r-lib/pak",
      "BugReports": "https://github.com/r-lib/pak/issues",
      "Depends": [
        "R (>= 3.5)"
      ],
      "Imports": [
        "tools",
        "utils"
      ],
      "Suggests": [
        "callr (>= 3.7.0)",
        "cli (>= 3.2.0)",
        "covr",
        "curl (>= 4.3.2)",
        "desc (>= 1.4.1)",
        "filelock (>= 1.0.2)",
        "gitcreds",
        "glue (>= 1.6.2)",
        "jsonlite (>= 1.8.0)",
        "keyring (>= 1.4.0)",
        "pingr",
        "pkgbuild (>= 1.4.2)",
        "pkgcache (>= 2.2.4)",
        "pkgdepends (>= 0.9.0)",
        "pkgload",
        "pkgsearch (>= 3.1.0)",
        "processx (>= 3.8.1)",
        "ps (>= 1.6.0)",
        "rstudioapi",
        "testthat (>= 3.2.0)",
        "webfakes",
        "withr",
        "yaml"
      ],
      "Biarch": "true",
      "ByteCompile": "true",
      "Config/build/extra-sources": "configure*",
      "Config/needs/dependencies": "callr, cli, curl, desc, filelock, jsonlite, keyring, lpSolve, pkgbuild, pkgcache, pkgdepends, pkgsearch, processx, ps, yaml",
      "Config/Needs/website": "r-lib/asciicast, rmarkdown, roxygen2, tidyverse/tidytemplate",
      "Config/Needs/deploy": "cli@3.6.2, curl, desc, gitcreds, glue@1.6.2, gaborcsardi/jsonlite, processx, R6@2.5.1",
      "Config/testthat/edition": "3",
      "Config/usethis/last-upkeep": "2025-05-13",
      "Encoding": "UTF-8",
      "RoxygenNote": "7.3.2.9000",
      "NeedsCompilation": "yes",
      "Author": "Gábor Csárdi [aut, cre], Jim Hester [aut], Posit Software, PBC [cph, fnd] (ROR: <https://ror.org/03wc8by49>), Winston Chang [ctb] (R6, callr, processx), Ascent Digital Services [cph, fnd] (callr, processx), Hadley Wickham [ctb, cph] (cli, curl, pkgbuild, yaml), Jeroen Ooms [ctb] (curl, jsonlite), Maëlle Salmon [ctb] (desc, pkgsearch), Duncan Temple Lang [ctb] (jsonlite), Lloyd Hilaiel [cph] (jsonlite), Alec Wong [ctb] (keyring), Michel Berkelaar and lpSolve authors [ctb] (lpSolve), R Consortium [fnd] (pkgsearch), Jay Loden [ctb] (ps), Dave Daeschler [ctb] (ps), Giampaolo Rodola [ctb] (ps), Shawn Garbett [ctb] (yaml), Jeremy Stephens [ctb] (yaml), Kirill Simonov [ctb] (yaml), Yihui Xie [ctb] (yaml), Zhuoer Dong [ctb] (yaml), Jeffrey Horner [ctb] (yaml), Will Beasley [ctb] (yaml), Brendan O'Connor [ctb] (yaml), Gregory Warnes [ctb] (yaml), Michael Quinn [ctb] (yaml), Zhian Kamvar [ctb] (yaml), Charlie Gao [ctb] (yaml), Kuba Podgórski [ctb] (zip), Rich Geldreich [ctb] (zip)",
      "Maintainer": "Gábor Csárdi <csardi.gabor@gmail.com>",
      "Repository": "CRAN"
    },
    "paletteer": {
      "Package": "paletteer",
      "Version": "1.7.0",
      "Source": "Repository",
      "Repository": "CRAN"
    },
    "pbapply": {
      "Package": "pbapply",
      "Version": "1.7-4",
      "Source": "Repository"
    },
    "pbkrtest": {
      "Package": "pbkrtest",
      "Version": "0.5.5",
      "Source": "Repository",
      "Title": "Parametric Bootstrap, Kenward-Roger and Satterthwaite Based Methods for Test in Mixed Models",
      "Authors@R": "c( person(given = \"Ulrich\", family = \"Halekoh\", email = \"uhalekoh@health.sdu.dk\", role = c(\"aut\", \"cph\")), person(given = \"Søren\", family = \"Højsgaard\", email = \"sorenh@math.aau.dk\", role = c(\"aut\", \"cre\", \"cph\")) )",
      "Maintainer": "Søren Højsgaard <sorenh@math.aau.dk>",
      "Description": "Computes p-values based on (a) Satterthwaite or Kenward-Rogers degree of freedom methods and (b) parametric bootstrap for mixed effects models as implemented in the 'lme4' package. Implements parametric bootstrap test for generalized linear mixed models as implemented in 'lme4' and generalized linear models. The package is documented in the paper by Halekoh and Højsgaard, (2012, <doi:10.18637/jss.v059.i09>).  Please see 'citation(\"pbkrtest\")' for citation details.",
      "URL": "https://people.math.aau.dk/~sorenh/software/pbkrtest/",
      "Depends": [
        "R (>= 4.2.0)",
        "lme4 (>= 1.1.31)"
      ],
      "Imports": [
        "broom",
        "dplyr",
        "MASS",
        "methods",
        "numDeriv",
        "Matrix (>= 1.2.3)",
        "doBy (>= 4.6.22)"
      ],
      "Suggests": [
        "nlme",
        "markdown",
        "knitr"
      ],
      "Encoding": "UTF-8",
      "VignetteBuilder": "knitr",
      "License": "GPL (>= 2)",
      "ByteCompile": "Yes",
      "RoxygenNote": "7.3.2",
      "LazyData": "true",
      "NeedsCompilation": "no",
      "Author": "Ulrich Halekoh [aut, cph], Søren Højsgaard [aut, cre, cph]",
      "Repository": "CRAN"
    },
    "pillar": {
      "Package": "pillar",
      "Version": "1.11.1",
      "Source": "Repository",
      "Title": "Coloured Formatting for Columns",
      "Authors@R": "c(person(given = \"Kirill\", family = \"M\\u00fcller\", role = c(\"aut\", \"cre\"), email = \"kirill@cynkra.com\", comment = c(ORCID = \"0000-0002-1416-3412\")), person(given = \"Hadley\", family = \"Wickham\", role = \"aut\"), person(given = \"RStudio\", role = \"cph\"))",
      "Description": "Provides 'pillar' and 'colonnade' generics designed for formatting columns of data using the full range of colours provided by modern terminals.",
      "License": "MIT + file LICENSE",
      "URL": "https://pillar.r-lib.org/, https://github.com/r-lib/pillar",
      "BugReports": "https://github.com/r-lib/pillar/issues",
      "Imports": [
        "cli (>= 2.3.0)",
        "glue",
        "lifecycle",
        "rlang (>= 1.0.2)",
        "utf8 (>= 1.1.0)",
        "utils",
        "vctrs (>= 0.5.0)"
      ],
      "Suggests": [
        "bit64",
        "DBI",
        "debugme",
        "DiagrammeR",
        "dplyr",
        "formattable",
        "ggplot2",
        "knitr",
        "lubridate",
        "nanotime",
        "nycflights13",
        "palmerpenguins",
        "rmarkdown",
        "scales",
        "stringi",
        "survival",
        "testthat (>= 3.1.1)",
        "tibble",
        "units (>= 0.7.2)",
        "vdiffr",
        "withr"
      ],
      "VignetteBuilder": "knitr",
      "Encoding": "UTF-8",
      "RoxygenNote": "7.3.3.9000",
      "Config/testthat/edition": "3",
      "Config/testthat/parallel": "true",
      "Config/testthat/start-first": "format_multi_fuzz, format_multi_fuzz_2, format_multi, ctl_colonnade, ctl_colonnade_1, ctl_colonnade_2",
      "Config/autostyle/scope": "line_breaks",
      "Config/autostyle/strict": "true",
      "Config/gha/extra-packages": "units=?ignore-before-r=4.3.0",
      "Config/Needs/website": "tidyverse/tidytemplate",
      "NeedsCompilation": "no",
      "Author": "Kirill Müller [aut, cre] (ORCID: <https://orcid.org/0000-0002-1416-3412>), Hadley Wickham [aut], RStudio [cph]",
      "Maintainer": "Kirill Müller <kirill@cynkra.com>",
      "Repository": "CRAN"
    },
    "pins": {
      "Package": "pins",
      "Version": "1.4.2",
      "Source": "Repository",
      "Type": "Package",
      "Title": "Pin, Discover, and Share Resources",
      "Authors@R": "c( person(\"Julia\", \"Silge\", , \"julia.silge@posit.co\", role = c(\"cre\", \"aut\"), comment = c(ORCID = \"0000-0002-3671-836X\")), person(\"Hadley\", \"Wickham\", , \"hadley@posit.co\", role = \"aut\", comment = c(ORCID = \"0000-0003-4757-117X\")), person(\"Javier\", \"Luraschi\", , \"jluraschi@gmail.com\", role = \"aut\"), person(\"Posit Software, PBC\", role = c(\"cph\", \"fnd\")) )",
      "Description": "Publish data sets, models, and other R objects, making it easy to share them across projects and with your colleagues. You can pin objects to a variety of \"boards\", including local folders (to share on a networked drive or with 'DropBox'), 'Posit Connect', 'AWS S3', and more.",
      "License": "Apache License (>= 2)",
      "URL": "https://pins.rstudio.com/, https://github.com/rstudio/pins-r",
      "BugReports": "https://github.com/rstudio/pins-r/issues",
      "Depends": [
        "R (>= 4.1.0)"
      ],
      "Imports": [
        "cli",
        "digest",
        "fs",
        "generics",
        "glue",
        "httr",
        "jsonlite",
        "lifecycle",
        "purrr (>= 1.0.0)",
        "rappdirs",
        "rlang (>= 1.1.0)",
        "tibble",
        "whisker",
        "withr (>= 2.4.3)",
        "yaml"
      ],
      "Suggests": [
        "archive",
        "arrow",
        "AzureStor",
        "covr",
        "data.table",
        "datasets",
        "filelock",
        "gitcreds",
        "googleCloudStorageR",
        "googledrive",
        "httr2",
        "ids",
        "knitr",
        "Microsoft365R",
        "mime",
        "mockery",
        "nanoparquet",
        "openssl",
        "paws.storage",
        "qs2",
        "R.utils",
        "rmarkdown",
        "rsconnect",
        "shiny",
        "sodium",
        "testthat (>= 3.1.7)",
        "webfakes (>= 1.2.0)",
        "xml2",
        "zip"
      ],
      "VignetteBuilder": "knitr",
      "Config/Needs/website": "tidyverse/tidytemplate",
      "Config/testthat/edition": "3",
      "Encoding": "UTF-8",
      "RoxygenNote": "7.3.3",
      "NeedsCompilation": "no",
      "Author": "Julia Silge [cre, aut] (ORCID: <https://orcid.org/0000-0002-3671-836X>), Hadley Wickham [aut] (ORCID: <https://orcid.org/0000-0003-4757-117X>), Javier Luraschi [aut], Posit Software, PBC [cph, fnd]",
      "Maintainer": "Julia Silge <julia.silge@posit.co>",
      "Repository": "CRAN"
    },
    "pkgbuild": {
      "Package": "pkgbuild",
      "Version": "1.4.8",
      "Source": "Repository",
      "Title": "Find Tools Needed to Build R Packages",
      "Authors@R": "c( person(\"Hadley\", \"Wickham\", role = \"aut\"), person(\"Jim\", \"Hester\", role = \"aut\"), person(\"Gábor\", \"Csárdi\", , \"csardi.gabor@gmail.com\", role = c(\"aut\", \"cre\")), person(\"Posit Software, PBC\", role = c(\"cph\", \"fnd\"), comment = c(ROR = \"03wc8by49\")) )",
      "Description": "Provides functions used to build R packages. Locates compilers needed to build R packages on various platforms and ensures the PATH is configured appropriately so R can use them.",
      "License": "MIT + file LICENSE",
      "URL": "https://github.com/r-lib/pkgbuild, https://pkgbuild.r-lib.org",
      "BugReports": "https://github.com/r-lib/pkgbuild/issues",
      "Depends": [
        "R (>= 3.5)"
      ],
      "Imports": [
        "callr (>= 3.2.0)",
        "cli (>= 3.4.0)",
        "desc",
        "processx",
        "R6"
      ],
      "Suggests": [
        "covr",
        "cpp11",
        "knitr",
        "Rcpp",
        "rmarkdown",
        "testthat (>= 3.2.0)",
        "withr (>= 2.3.0)"
      ],
      "Config/Needs/website": "tidyverse/tidytemplate",
      "Config/testthat/edition": "3",
      "Config/usethis/last-upkeep": "2025-04-30",
      "Encoding": "UTF-8",
      "RoxygenNote": "7.3.2",
      "NeedsCompilation": "no",
      "Author": "Hadley Wickham [aut], Jim Hester [aut], Gábor Csárdi [aut, cre], Posit Software, PBC [cph, fnd] (ROR: <https://ror.org/03wc8by49>)",
      "Maintainer": "Gábor Csárdi <csardi.gabor@gmail.com>",
      "Repository": "CRAN"
    },
    "pkgconfig": {
      "Package": "pkgconfig",
      "Version": "2.0.3",
      "Source": "Repository",
      "Title": "Private Configuration for 'R' Packages",
      "Author": "Gábor Csárdi",
      "Maintainer": "Gábor Csárdi <csardi.gabor@gmail.com>",
      "Description": "Set configuration options on a per-package basis. Options set by a given package only apply to that package, other packages are unaffected.",
      "License": "MIT + file LICENSE",
      "LazyData": "true",
      "Imports": [
        "utils"
      ],
      "Suggests": [
        "covr",
        "testthat",
        "disposables (>= 1.0.3)"
      ],
      "URL": "https://github.com/r-lib/pkgconfig#readme",
      "BugReports": "https://github.com/r-lib/pkgconfig/issues",
      "Encoding": "UTF-8",
      "NeedsCompilation": "no",
      "Repository": "CRAN"
    },
    "pkgdown": {
      "Package": "pkgdown",
      "Version": "2.2.0",
      "Source": "Repository",
      "Title": "Make Static HTML Documentation for a Package",
      "Authors@R": "c( person(\"Hadley\", \"Wickham\", , \"hadley@posit.co\", role = c(\"aut\", \"cre\"), comment = c(ORCID = \"0000-0003-4757-117X\")), person(\"Jay\", \"Hesselberth\", role = \"aut\", comment = c(ORCID = \"0000-0002-6299-179X\")), person(\"Maëlle\", \"Salmon\", role = \"aut\", comment = c(ORCID = \"0000-0002-2815-0399\")), person(\"Olivier\", \"Roy\", role = \"aut\"), person(\"Salim\", \"Brüggemann\", role = \"aut\", comment = c(ORCID = \"0000-0002-5329-5987\")), person(\"Posit Software, PBC\", role = c(\"cph\", \"fnd\"), comment = c(ROR = \"03wc8by49\")) )",
      "Description": "Generate an attractive and useful website from a source package.  'pkgdown' converts your documentation, vignettes, 'README', and more to 'HTML' making it easy to share information about your package online.",
      "License": "MIT + file LICENSE",
      "URL": "https://pkgdown.r-lib.org/, https://github.com/r-lib/pkgdown",
      "BugReports": "https://github.com/r-lib/pkgdown/issues",
      "Depends": [
        "R (>= 4.1)"
      ],
      "Imports": [
        "bslib (>= 0.5.1)",
        "callr (>= 3.7.3)",
        "cli (>= 3.6.1)",
        "desc (>= 1.4.0)",
        "downlit (>= 0.4.4)",
        "fontawesome",
        "fs (>= 1.4.0)",
        "httr2 (>= 1.0.2)",
        "jsonlite",
        "lifecycle",
        "openssl",
        "purrr (>= 1.0.0)",
        "ragg (>= 1.4.0)",
        "rlang (>= 1.1.4)",
        "rmarkdown (>= 2.27)",
        "tibble",
        "whisker",
        "withr (>= 2.4.3)",
        "xml2 (>= 1.3.1)",
        "yaml (>= 2.3.9)"
      ],
      "Suggests": [
        "covr",
        "diffviewer",
        "evaluate (>= 0.24.0)",
        "gert",
        "gt",
        "htmltools",
        "htmlwidgets",
        "knitr (>= 1.50)",
        "magick",
        "methods",
        "pkgload (>= 1.0.2)",
        "quarto",
        "rsconnect",
        "rstudioapi",
        "rticles",
        "sass",
        "testthat (>= 3.1.3)",
        "tools"
      ],
      "VignetteBuilder": "knitr, quarto",
      "Config/Needs/website": "usethis, servr",
      "Config/potools/style": "explicit",
      "Config/testthat/edition": "3",
      "Config/testthat/parallel": "true",
      "Config/testthat/start-first": "build-article, build-quarto-article, build-reference, build",
      "Config/usethis/last-upkeep": "2025-09-07",
      "Encoding": "UTF-8",
      "RoxygenNote": "7.3.3",
      "SystemRequirements": "pandoc",
      "NeedsCompilation": "no",
      "Author": "Hadley Wickham [aut, cre] (ORCID: <https://orcid.org/0000-0003-4757-117X>), Jay Hesselberth [aut] (ORCID: <https://orcid.org/0000-0002-6299-179X>), Maëlle Salmon [aut] (ORCID: <https://orcid.org/0000-0002-2815-0399>), Olivier Roy [aut], Salim Brüggemann [aut] (ORCID: <https://orcid.org/0000-0002-5329-5987>), Posit Software, PBC [cph, fnd] (ROR: <https://ror.org/03wc8by49>)",
      "Maintainer": "Hadley Wickham <hadley@posit.co>",
      "Repository": "CRAN"
    },
    "pkgload": {
      "Package": "pkgload",
      "Version": "1.5.0",
      "Source": "Repository",
      "Title": "Simulate Package Installation and Attach",
      "Authors@R": "c( person(\"Hadley\", \"Wickham\", role = \"aut\"), person(\"Winston\", \"Chang\", role = \"aut\"), person(\"Jim\", \"Hester\", role = \"aut\"), person(\"Lionel\", \"Henry\", , \"lionel@posit.co\", role = c(\"aut\", \"cre\")), person(\"Posit Software, PBC\", role = c(\"cph\", \"fnd\")), person(\"R Core team\", role = \"ctb\", comment = \"Some namespace and vignette code extracted from base R\") )",
      "Description": "Simulates the process of installing a package and then attaching it. This is a key part of the 'devtools' package as it allows you to rapidly iterate while developing a package.",
      "License": "MIT + file LICENSE",
      "URL": "https://github.com/r-lib/pkgload, https://pkgload.r-lib.org",
      "BugReports": "https://github.com/r-lib/pkgload/issues",
      "Depends": [
        "R (>= 3.4.0)"
      ],
      "Imports": [
        "cli (>= 3.3.0)",
        "desc",
        "fs",
        "glue",
        "lifecycle",
        "methods",
        "pkgbuild",
        "processx",
        "rlang (>= 1.1.1)",
        "rprojroot",
        "utils"
      ],
      "Suggests": [
        "bitops",
        "jsonlite",
        "mathjaxr",
        "pak",
        "Rcpp",
        "remotes",
        "rstudioapi",
        "testthat (>= 3.2.1.1)",
        "usethis",
        "withr"
      ],
      "Config/Needs/website": "tidyverse/tidytemplate, ggplot2",
      "Config/testthat/edition": "3",
      "Config/testthat/parallel": "TRUE",
      "Config/testthat/start-first": "dll",
      "Encoding": "UTF-8",
      "RoxygenNote": "7.3.2",
      "NeedsCompilation": "no",
      "Author": "Hadley Wickham [aut], Winston Chang [aut], Jim Hester [aut], Lionel Henry [aut, cre], Posit Software, PBC [cph, fnd], R Core team [ctb] (Some namespace and vignette code extracted from base R)",
      "Maintainer": "Lionel Henry <lionel@posit.co>",
      "Repository": "CRAN"
    },
    "plotly": {
      "Package": "plotly",
      "Version": "4.12.0",
      "Source": "Repository",
      "Title": "Create Interactive Web Graphics via 'plotly.js'",
      "Authors@R": "c(person(\"Carson\", \"Sievert\", role = c(\"aut\", \"cre\"), email = \"cpsievert1@gmail.com\", comment = c(ORCID = \"0000-0002-4958-2844\")), person(\"Chris\", \"Parmer\", role = \"aut\", email = \"chris@plot.ly\"), person(\"Toby\", \"Hocking\", role = \"aut\", email = \"tdhock5@gmail.com\"), person(\"Scott\", \"Chamberlain\", role = \"aut\", email = \"myrmecocystus@gmail.com\"), person(\"Karthik\", \"Ram\", role = \"aut\", email = \"karthik.ram@gmail.com\"), person(\"Marianne\", \"Corvellec\", role = \"aut\", email = \"marianne.corvellec@igdore.org\", comment = c(ORCID = \"0000-0002-1994-3581\")), person(\"Pedro\", \"Despouy\", role = \"aut\", email = \"pedro@plot.ly\"), person(\"Salim\", \"Brüggemann\", role = \"ctb\", email = \"salim-b@pm.me\", comment = c(ORCID = \"0000-0002-5329-5987\")), person(\"Plotly Technologies Inc.\", role = \"cph\"))",
      "License": "MIT + file LICENSE",
      "Description": "Create interactive web graphics from 'ggplot2' graphs and/or a custom interface to the (MIT-licensed) JavaScript library 'plotly.js' inspired by the grammar of graphics.",
      "URL": "https://plotly-r.com, https://github.com/plotly/plotly.R, https://plotly.com/r/",
      "BugReports": "https://github.com/plotly/plotly.R/issues",
      "Depends": [
        "R (>= 3.5.0)",
        "ggplot2 (>= 3.0.0)"
      ],
      "Imports": [
        "tools",
        "scales",
        "httr (>= 1.3.0)",
        "jsonlite (>= 1.6)",
        "magrittr",
        "digest",
        "viridisLite",
        "base64enc",
        "htmltools (>= 0.3.6)",
        "htmlwidgets (>= 1.5.2.9001)",
        "tidyr (>= 1.0.0)",
        "RColorBrewer",
        "dplyr",
        "vctrs",
        "tibble",
        "lazyeval (>= 0.2.0)",
        "rlang (>= 1.0.0)",
        "crosstalk",
        "purrr",
        "data.table",
        "promises"
      ],
      "Suggests": [
        "MASS",
        "maps",
        "hexbin",
        "ggthemes",
        "GGally",
        "ggalluvial",
        "testthat",
        "knitr",
        "shiny (>= 1.1.0)",
        "shinytest2",
        "curl",
        "rmarkdown",
        "Cairo",
        "broom",
        "webshot",
        "listviewer",
        "dendextend",
        "sf",
        "png",
        "IRdisplay",
        "processx",
        "plotlyGeoAssets",
        "forcats",
        "withr",
        "palmerpenguins",
        "rversions",
        "reticulate",
        "rsvg",
        "ggridges"
      ],
      "LazyData": "true",
      "RoxygenNote": "7.3.3",
      "Encoding": "UTF-8",
      "Config/Needs/check": "tidyverse/ggplot2, ggobi/GGally, rcmdcheck, devtools, reshape2, s2",
      "NeedsCompilation": "no",
      "Author": "Carson Sievert [aut, cre] (ORCID: <https://orcid.org/0000-0002-4958-2844>), Chris Parmer [aut], Toby Hocking [aut], Scott Chamberlain [aut], Karthik Ram [aut], Marianne Corvellec [aut] (ORCID: <https://orcid.org/0000-0002-1994-3581>), Pedro Despouy [aut], Salim Brüggemann [ctb] (ORCID: <https://orcid.org/0000-0002-5329-5987>), Plotly Technologies Inc. [cph]",
      "Maintainer": "Carson Sievert <cpsievert1@gmail.com>",
      "Repository": "CRAN"
    },
    "plyr": {
      "Package": "plyr",
      "Version": "1.8.9",
      "Source": "Repository",
      "Title": "Tools for Splitting, Applying and Combining Data",
      "Authors@R": "person(\"Hadley\", \"Wickham\", , \"hadley@rstudio.com\", role = c(\"aut\", \"cre\"))",
      "Description": "A set of tools that solves a common set of problems: you need to break a big problem down into manageable pieces, operate on each piece and then put all the pieces back together.  For example, you might want to fit a model to each spatial location or time point in your study, summarise data by panels or collapse high-dimensional arrays to simpler summary statistics. The development of 'plyr' has been generously supported by 'Becton Dickinson'.",
      "License": "MIT + file LICENSE",
      "URL": "http://had.co.nz/plyr, https://github.com/hadley/plyr",
      "BugReports": "https://github.com/hadley/plyr/issues",
      "Depends": [
        "R (>= 3.1.0)"
      ],
      "Imports": [
        "Rcpp (>= 0.11.0)"
      ],
      "Suggests": [
        "abind",
        "covr",
        "doParallel",
        "foreach",
        "iterators",
        "itertools",
        "tcltk",
        "testthat"
      ],
      "LinkingTo": [
        "Rcpp"
      ],
      "Encoding": "UTF-8",
      "LazyData": "true",
      "RoxygenNote": "7.2.3",
      "NeedsCompilation": "yes",
      "Author": "Hadley Wickham [aut, cre]",
      "Maintainer": "Hadley Wickham <hadley@rstudio.com>",
      "Repository": "CRAN"
    },
    "png": {
      "Package": "png",
      "Version": "0.1-9",
      "Source": "Repository"
    },
    "polspline": {
      "Package": "polspline",
      "Version": "1.1.25",
      "Source": "Repository"
    },
    "polynom": {
      "Package": "polynom",
      "Version": "1.4-1",
      "Source": "Repository",
      "Title": "A Collection of Functions to Implement a Class for Univariate Polynomial Manipulations",
      "Authors@R": "c(person(\"Bill\", \"Venables\", role = c(\"aut\", \"cre\"), email = \"Bill.Venables@gmail.com\", comment = \"S original\"), person(\"Kurt\", \"Hornik\", role = \"aut\", email = \"Kurt.Hornik@R-project.org\", comment = \"R port\"), person(\"Martin\", \"Maechler\", role = \"aut\", email = \"maechler@stat.math.ethz.ch\", comment = \"R port\"))",
      "Description": "A collection of functions to implement a class for univariate polynomial manipulations.",
      "Imports": [
        "stats",
        "graphics"
      ],
      "License": "GPL-2",
      "NeedsCompilation": "no",
      "Author": "Bill Venables [aut, cre] (S original), Kurt Hornik [aut] (R port), Martin Maechler [aut] (R port)",
      "Maintainer": "Bill Venables <Bill.Venables@gmail.com>",
      "Suggests": [
        "knitr",
        "rmarkdown"
      ],
      "VignetteBuilder": "knitr",
      "Repository": "CRAN"
    },
    "pool": {
      "Package": "pool",
      "Version": "1.0.4",
      "Source": "Repository",
      "Type": "Package",
      "Title": "Object Pooling",
      "Authors@R": "c( person(\"Joe\", \"Cheng\", , \"joe@posit.co\", role = \"aut\"), person(\"Barbara\", \"Borges\", role = \"aut\"), person(\"Hadley\", \"Wickham\", , \"hadley@posit.co\", role = c(\"aut\", \"cre\")), person(\"Posit Software, PBC\", role = c(\"cph\", \"fnd\")) )",
      "Description": "Enables the creation of object pools, which make it less computationally expensive to fetch a new object. Currently the only supported pooled objects are 'DBI' connections.",
      "License": "MIT + file LICENSE",
      "URL": "https://github.com/rstudio/pool, https://rstudio.github.io/pool/",
      "BugReports": "https://github.com/rstudio/pool/issues",
      "Depends": [
        "methods",
        "R (>= 3.6.0)"
      ],
      "Imports": [
        "DBI (>= 1.2.1)",
        "later (>= 1.0.0)",
        "R6",
        "rlang (>= 1.0.0)"
      ],
      "Suggests": [
        "covr",
        "dbplyr (>= 2.4.0)",
        "dplyr",
        "knitr",
        "rmarkdown",
        "RSQLite",
        "shiny",
        "testthat (>= 3.0.0)",
        "tibble"
      ],
      "VignetteBuilder": "knitr",
      "Config/Needs/website": "tidyverse/tidytemplate",
      "Config/testthat/edition": "3",
      "Encoding": "UTF-8",
      "RoxygenNote": "7.3.2",
      "NeedsCompilation": "no",
      "Author": "Joe Cheng [aut], Barbara Borges [aut], Hadley Wickham [aut, cre], Posit Software, PBC [cph, fnd]",
      "Maintainer": "Hadley Wickham <hadley@posit.co>",
      "Repository": "CRAN"
    },
    "praise": {
      "Package": "praise",
      "Version": "1.0.0",
      "Source": "Repository",
      "Title": "Praise Users",
      "Author": "Gabor Csardi, Sindre Sorhus",
      "Maintainer": "Gabor Csardi <csardi.gabor@gmail.com>",
      "Description": "Build friendly R packages that praise their users if they have done something good, or they just need it to feel better.",
      "License": "MIT + file LICENSE",
      "LazyData": "true",
      "URL": "https://github.com/gaborcsardi/praise",
      "BugReports": "https://github.com/gaborcsardi/praise/issues",
      "Suggests": [
        "testthat"
      ],
      "Collate": "'adjective.R' 'adverb.R' 'exclamation.R' 'verb.R' 'rpackage.R' 'package.R'",
      "NeedsCompilation": "no",
      "Repository": "CRAN"
    },
    "prettyunits": {
      "Package": "prettyunits",
      "Version": "1.2.0",
      "Source": "Repository",
      "Title": "Pretty, Human Readable Formatting of Quantities",
      "Authors@R": "c( person(\"Gabor\", \"Csardi\", email=\"csardi.gabor@gmail.com\", role=c(\"aut\", \"cre\")), person(\"Bill\", \"Denney\", email=\"wdenney@humanpredictions.com\", role=c(\"ctb\"), comment=c(ORCID=\"0000-0002-5759-428X\")), person(\"Christophe\", \"Regouby\", email=\"christophe.regouby@free.fr\", role=c(\"ctb\")) )",
      "Description": "Pretty, human readable formatting of quantities. Time intervals: '1337000' -> '15d 11h 23m 20s'. Vague time intervals: '2674000' -> 'about a month ago'. Bytes: '1337' -> '1.34 kB'. Rounding: '99' with 3 significant digits -> '99.0' p-values: '0.00001' -> '<0.0001'. Colors: '#FF0000' -> 'red'. Quantities: '1239437' -> '1.24 M'.",
      "License": "MIT + file LICENSE",
      "URL": "https://github.com/r-lib/prettyunits",
      "BugReports": "https://github.com/r-lib/prettyunits/issues",
      "Depends": [
        "R(>= 2.10)"
      ],
      "Suggests": [
        "codetools",
        "covr",
        "testthat"
      ],
      "RoxygenNote": "7.2.3",
      "Encoding": "UTF-8",
      "NeedsCompilation": "no",
      "Author": "Gabor Csardi [aut, cre], Bill Denney [ctb] (<https://orcid.org/0000-0002-5759-428X>), Christophe Regouby [ctb]",
      "Maintainer": "Gabor Csardi <csardi.gabor@gmail.com>",
      "Repository": "CRAN"
    },
    "prismatic": {
      "Package": "prismatic",
      "Version": "1.1.2",
      "Source": "Repository",
      "Repository": "CRAN"
    },
    "processx": {
      "Package": "processx",
      "Version": "3.8.6",
      "Source": "Repository",
      "Title": "Execute and Control System Processes",
      "Authors@R": "c( person(\"Gábor\", \"Csárdi\", , \"csardi.gabor@gmail.com\", role = c(\"aut\", \"cre\", \"cph\"), comment = c(ORCID = \"0000-0001-7098-9676\")), person(\"Winston\", \"Chang\", role = \"aut\"), person(\"Posit Software, PBC\", role = c(\"cph\", \"fnd\")), person(\"Ascent Digital Services\", role = c(\"cph\", \"fnd\")) )",
      "Description": "Tools to run system processes in the background.  It can check if a background process is running; wait on a background process to finish; get the exit status of finished processes; kill background processes. It can read the standard output and error of the processes, using non-blocking connections. 'processx' can poll a process for standard output or error, with a timeout. It can also poll several processes at once.",
      "License": "MIT + file LICENSE",
      "URL": "https://processx.r-lib.org, https://github.com/r-lib/processx",
      "BugReports": "https://github.com/r-lib/processx/issues",
      "Depends": [
        "R (>= 3.4.0)"
      ],
      "Imports": [
        "ps (>= 1.2.0)",
        "R6",
        "utils"
      ],
      "Suggests": [
        "callr (>= 3.7.3)",
        "cli (>= 3.3.0)",
        "codetools",
        "covr",
        "curl",
        "debugme",
        "parallel",
        "rlang (>= 1.0.2)",
        "testthat (>= 3.0.0)",
        "webfakes",
        "withr"
      ],
      "Config/Needs/website": "tidyverse/tidytemplate",
      "Config/testthat/edition": "3",
      "Encoding": "UTF-8",
      "RoxygenNote": "7.3.1.9000",
      "NeedsCompilation": "yes",
      "Author": "Gábor Csárdi [aut, cre, cph] (<https://orcid.org/0000-0001-7098-9676>), Winston Chang [aut], Posit Software, PBC [cph, fnd], Ascent Digital Services [cph, fnd]",
      "Maintainer": "Gábor Csárdi <csardi.gabor@gmail.com>",
      "Repository": "CRAN"
    },
    "profvis": {
      "Package": "profvis",
      "Version": "0.4.0",
      "Source": "Repository",
      "Title": "Interactive Visualizations for Profiling R Code",
      "Authors@R": "c( person(\"Hadley\", \"Wickham\", , \"hadley@posit.co\", role = c(\"aut\", \"cre\")), person(\"Winston\", \"Chang\", role = \"aut\"), person(\"Javier\", \"Luraschi\", role = \"aut\"), person(\"Timothy\", \"Mastny\", role = \"aut\"), person(\"Posit Software, PBC\", role = c(\"cph\", \"fnd\")), person(, \"jQuery Foundation\", role = \"cph\", comment = \"jQuery library\"), person(, \"jQuery contributors\", role = c(\"ctb\", \"cph\"), comment = \"jQuery library; authors listed in inst/htmlwidgets/lib/jquery/AUTHORS.txt\"), person(\"Mike\", \"Bostock\", role = c(\"ctb\", \"cph\"), comment = \"D3 library\"), person(, \"D3 contributors\", role = \"ctb\", comment = \"D3 library\"), person(\"Ivan\", \"Sagalaev\", role = c(\"ctb\", \"cph\"), comment = \"highlight.js library\") )",
      "Description": "Interactive visualizations for profiling R code.",
      "License": "MIT + file LICENSE",
      "URL": "https://profvis.r-lib.org, https://github.com/r-lib/profvis",
      "BugReports": "https://github.com/r-lib/profvis/issues",
      "Depends": [
        "R (>= 4.0)"
      ],
      "Imports": [
        "htmlwidgets (>= 0.3.2)",
        "rlang (>= 1.1.0)",
        "vctrs"
      ],
      "Suggests": [
        "htmltools",
        "knitr",
        "rmarkdown",
        "shiny",
        "testthat (>= 3.0.0)"
      ],
      "VignetteBuilder": "knitr",
      "Config/Needs/website": "tidyverse/tidytemplate, rmarkdown",
      "Config/testthat/edition": "3",
      "Encoding": "UTF-8",
      "RoxygenNote": "7.3.2",
      "NeedsCompilation": "yes",
      "Author": "Hadley Wickham [aut, cre], Winston Chang [aut], Javier Luraschi [aut], Timothy Mastny [aut], Posit Software, PBC [cph, fnd], jQuery Foundation [cph] (jQuery library), jQuery contributors [ctb, cph] (jQuery library; authors listed in inst/htmlwidgets/lib/jquery/AUTHORS.txt), Mike Bostock [ctb, cph] (D3 library), D3 contributors [ctb] (D3 library), Ivan Sagalaev [ctb, cph] (highlight.js library)",
      "Maintainer": "Hadley Wickham <hadley@posit.co>",
      "Repository": "CRAN"
    },
    "progress": {
      "Package": "progress",
      "Version": "1.2.3",
      "Source": "Repository",
      "Title": "Terminal Progress Bars",
      "Authors@R": "c( person(\"Gábor\", \"Csárdi\", , \"csardi.gabor@gmail.com\", role = c(\"aut\", \"cre\")), person(\"Rich\", \"FitzJohn\", role = \"aut\"), person(\"Posit Software, PBC\", role = c(\"cph\", \"fnd\")) )",
      "Description": "Configurable Progress bars, they may include percentage, elapsed time, and/or the estimated completion time. They work in terminals, in 'Emacs' 'ESS', 'RStudio', 'Windows' 'Rgui' and the 'macOS' 'R.app'. The package also provides a 'C++' 'API', that works with or without 'Rcpp'.",
      "License": "MIT + file LICENSE",
      "URL": "https://github.com/r-lib/progress#readme, http://r-lib.github.io/progress/",
      "BugReports": "https://github.com/r-lib/progress/issues",
      "Depends": [
        "R (>= 3.6)"
      ],
      "Imports": [
        "crayon",
        "hms",
        "prettyunits",
        "R6"
      ],
      "Suggests": [
        "Rcpp",
        "testthat (>= 3.0.0)",
        "withr"
      ],
      "Config/Needs/website": "tidyverse/tidytemplate",
      "Config/testthat/edition": "3",
      "Encoding": "UTF-8",
      "RoxygenNote": "7.2.3",
      "NeedsCompilation": "no",
      "Author": "Gábor Csárdi [aut, cre], Rich FitzJohn [aut], Posit Software, PBC [cph, fnd]",
      "Maintainer": "Gábor Csárdi <csardi.gabor@gmail.com>",
      "Repository": "CRAN"
    },
    "promises": {
      "Package": "promises",
      "Version": "1.5.0",
      "Source": "Repository",
      "Type": "Package",
      "Title": "Abstractions for Promise-Based Asynchronous Programming",
      "Authors@R": "c( person(\"Joe\", \"Cheng\", , \"joe@posit.co\", role = \"aut\"), person(\"Barret\", \"Schloerke\", , \"barret@posit.co\", role = c(\"aut\", \"cre\"), comment = c(ORCID = \"0000-0001-9986-114X\")), person(\"Winston\", \"Chang\", , \"winston@posit.co\", role = \"aut\", comment = c(ORCID = \"0000-0002-1576-2126\")), person(\"Charlie\", \"Gao\", , \"charlie.gao@posit.co\", role = \"aut\", comment = c(ORCID = \"0000-0002-0750-061X\")), person(\"Posit Software, PBC\", role = c(\"cph\", \"fnd\"), comment = c(ROR = \"03wc8by49\")) )",
      "Description": "Provides fundamental abstractions for doing asynchronous programming in R using promises. Asynchronous programming is useful for allowing a single R process to orchestrate multiple tasks in the background while also attending to something else. Semantics are similar to 'JavaScript' promises, but with a syntax that is idiomatic R.",
      "License": "MIT + file LICENSE",
      "URL": "https://rstudio.github.io/promises/, https://github.com/rstudio/promises",
      "BugReports": "https://github.com/rstudio/promises/issues",
      "Depends": [
        "R (>= 4.1.0)"
      ],
      "Imports": [
        "fastmap (>= 1.1.0)",
        "later",
        "lifecycle",
        "magrittr (>= 1.5)",
        "otel (>= 0.2.0)",
        "R6",
        "rlang"
      ],
      "Suggests": [
        "future (>= 1.21.0)",
        "knitr",
        "mirai",
        "otelsdk (>= 0.2.0)",
        "purrr",
        "Rcpp",
        "rmarkdown",
        "spelling",
        "testthat (>= 3.0.0)",
        "vembedr"
      ],
      "VignetteBuilder": "knitr",
      "Config/Needs/website": "rsconnect, tidyverse/tidytemplate",
      "Config/testthat/edition": "3",
      "Config/usethis/last-upkeep": "2025-05-27",
      "Encoding": "UTF-8",
      "Language": "en-US",
      "RoxygenNote": "7.3.3",
      "NeedsCompilation": "no",
      "Author": "Joe Cheng [aut], Barret Schloerke [aut, cre] (ORCID: <https://orcid.org/0000-0001-9986-114X>), Winston Chang [aut] (ORCID: <https://orcid.org/0000-0002-1576-2126>), Charlie Gao [aut] (ORCID: <https://orcid.org/0000-0002-0750-061X>), Posit Software, PBC [cph, fnd] (ROR: <https://ror.org/03wc8by49>)",
      "Maintainer": "Barret Schloerke <barret@posit.co>",
      "Repository": "CRAN"
    },
    "proto": {
      "Package": "proto",
      "Version": "1.0.0",
      "Source": "Repository",
      "Title": "Prototype Object-Based Programming",
      "Description": "An object oriented system using object-based, also called prototype-based, rather than class-based object oriented ideas.",
      "Authors@R": "c( person(\"Hadley\", \"Wickham\", , \"hadley@rstudio.com\", \"cre\"), person(\"Gabor\", \"Grothendieck\", , \"ggrothendieck@gmail.com\", \"aut\"), person(\"Louis\", \"Kates\", role = \"aut\"), person(\"Thomas\", \"Petzoldt\", role = \"aut\") )",
      "License": "GPL-2",
      "URL": "https://github.com/hadley/proto",
      "BugReports": "https://github.com/hadley/proto/issues",
      "Suggests": [
        "testthat",
        "covr"
      ],
      "RoxygenNote": "5.0.1.9000",
      "NeedsCompilation": "no",
      "Author": "Hadley Wickham [cre], Gabor Grothendieck [aut], Louis Kates [aut], Thomas Petzoldt [aut]",
      "Maintainer": "Hadley Wickham <hadley@rstudio.com>",
      "Repository": "CRAN"
    },
    "ps": {
      "Package": "ps",
      "Version": "1.9.1",
      "Source": "Repository",
      "Title": "List, Query, Manipulate System Processes",
      "Authors@R": "c( person(\"Jay\", \"Loden\", role = \"aut\"), person(\"Dave\", \"Daeschler\", role = \"aut\"), person(\"Giampaolo\", \"Rodola'\", role = \"aut\"), person(\"Gábor\", \"Csárdi\", , \"csardi.gabor@gmail.com\", role = c(\"aut\", \"cre\")), person(\"Posit Software, PBC\", role = c(\"cph\", \"fnd\")) )",
      "Description": "List, query and manipulate all system processes, on 'Windows', 'Linux' and 'macOS'.",
      "License": "MIT + file LICENSE",
      "URL": "https://github.com/r-lib/ps, https://ps.r-lib.org/",
      "BugReports": "https://github.com/r-lib/ps/issues",
      "Depends": [
        "R (>= 3.4)"
      ],
      "Imports": [
        "utils"
      ],
      "Suggests": [
        "callr",
        "covr",
        "curl",
        "pillar",
        "pingr",
        "processx (>= 3.1.0)",
        "R6",
        "rlang",
        "testthat (>= 3.0.0)",
        "webfakes",
        "withr"
      ],
      "Biarch": "true",
      "Config/Needs/website": "tidyverse/tidytemplate",
      "Config/testthat/edition": "3",
      "Encoding": "UTF-8",
      "RoxygenNote": "7.3.2",
      "NeedsCompilation": "yes",
      "Author": "Jay Loden [aut], Dave Daeschler [aut], Giampaolo Rodola' [aut], Gábor Csárdi [aut, cre], Posit Software, PBC [cph, fnd]",
      "Maintainer": "Gábor Csárdi <csardi.gabor@gmail.com>",
      "Repository": "CRAN"
    },
    "purrr": {
      "Package": "purrr",
      "Version": "1.2.1",
      "Source": "Repository",
      "Title": "Functional Programming Tools",
      "Authors@R": "c( person(\"Hadley\", \"Wickham\", , \"hadley@posit.co\", role = c(\"aut\", \"cre\"), comment = c(ORCID = \"0000-0003-4757-117X\")), person(\"Lionel\", \"Henry\", , \"lionel@posit.co\", role = \"aut\"), person(\"Posit Software, PBC\", role = c(\"cph\", \"fnd\"), comment = c(ROR = \"https://ror.org/03wc8by49\")) )",
      "Description": "A complete and consistent functional programming toolkit for R.",
      "License": "MIT + file LICENSE",
      "URL": "https://purrr.tidyverse.org/, https://github.com/tidyverse/purrr",
      "BugReports": "https://github.com/tidyverse/purrr/issues",
      "Depends": [
        "R (>= 4.1)"
      ],
      "Imports": [
        "cli (>= 3.6.1)",
        "lifecycle (>= 1.0.3)",
        "magrittr (>= 1.5.0)",
        "rlang (>= 1.1.1)",
        "vctrs (>= 0.6.3)"
      ],
      "Suggests": [
        "carrier (>= 0.3.0)",
        "covr",
        "dplyr (>= 0.7.8)",
        "httr",
        "knitr",
        "lubridate",
        "mirai (>= 2.5.1)",
        "rmarkdown",
        "testthat (>= 3.0.0)",
        "tibble",
        "tidyselect"
      ],
      "LinkingTo": [
        "cli"
      ],
      "VignetteBuilder": "knitr",
      "Biarch": "true",
      "Config/build/compilation-database": "true",
      "Config/Needs/website": "tidyverse/tidytemplate, tidyr",
      "Config/testthat/edition": "3",
      "Config/testthat/parallel": "TRUE",
      "Encoding": "UTF-8",
      "RoxygenNote": "7.3.3",
      "NeedsCompilation": "yes",
      "Author": "Hadley Wickham [aut, cre] (ORCID: <https://orcid.org/0000-0003-4757-117X>), Lionel Henry [aut], Posit Software, PBC [cph, fnd] (ROR: <https://ror.org/03wc8by49>)",
      "Maintainer": "Hadley Wickham <hadley@posit.co>",
      "Repository": "CRAN"
    },
    "quadprog": {
      "Package": "quadprog",
      "Version": "1.5-8",
      "Source": "Repository",
      "Type": "Package",
      "Title": "Functions to Solve Quadratic Programming Problems",
      "Date": "2019-11-20",
      "Author": "S original by Berwin A. Turlach <Berwin.Turlach@gmail.com>  R port by Andreas Weingessel <Andreas.Weingessel@ci.tuwien.ac.at> Fortran contributions from Cleve Moler (dposl/LINPACK and (a modified version of) dpodi/LINPACK)",
      "Maintainer": "Berwin A. Turlach <Berwin.Turlach@gmail.com>",
      "Description": "This package contains routines and documentation for solving quadratic programming problems.",
      "Depends": [
        "R (>= 3.1.0)"
      ],
      "License": "GPL (>= 2)",
      "NeedsCompilation": "yes",
      "Repository": "CRAN"
    },
    "quantmod": {
      "Package": "quantmod",
      "Version": "0.4.28",
      "Source": "Repository",
      "Type": "Package",
      "Title": "Quantitative Financial Modelling Framework",
      "Authors@R": "c( person(given=c(\"Jeffrey\",\"A.\"), family=\"Ryan\", role=c(\"aut\",\"cph\")), person(given=c(\"Joshua\",\"M.\"), family=\"Ulrich\", role=c(\"cre\",\"aut\"), email=\"josh.m.ulrich@gmail.com\"), person(given=c(\"Ethan\",\"B.\"), family=\"Smith\", role=\"ctb\"), person(given=\"Wouter\", family=\"Thielen\", role=\"ctb\"), person(given=\"Paul\", family=\"Teetor\", role=\"ctb\"), person(given=\"Steve\", family=\"Bronder\", role=\"ctb\") )",
      "Depends": [
        "R (>= 3.2.0)",
        "xts(>= 0.9-0)",
        "zoo",
        "TTR(>= 0.2)",
        "methods"
      ],
      "Imports": [
        "curl",
        "jsonlite(>= 1.1)"
      ],
      "Suggests": [
        "DBI",
        "RMySQL",
        "RSQLite",
        "timeSeries",
        "xml2",
        "downloader",
        "tinytest"
      ],
      "Description": "Specify, build, trade, and analyse quantitative financial trading strategies.",
      "LazyLoad": "yes",
      "License": "GPL-3",
      "URL": "https://www.quantmod.com/, https://github.com/joshuaulrich/quantmod",
      "BugReports": "https://github.com/joshuaulrich/quantmod/issues",
      "NeedsCompilation": "no",
      "Author": "Jeffrey A. Ryan [aut, cph], Joshua M. Ulrich [cre, aut], Ethan B. Smith [ctb], Wouter Thielen [ctb], Paul Teetor [ctb], Steve Bronder [ctb]",
      "Maintainer": "Joshua M. Ulrich <josh.m.ulrich@gmail.com>",
      "Repository": "CRAN"
    },
    "quantreg": {
      "Package": "quantreg",
      "Version": "6.1",
      "Source": "Repository",
      "Title": "Quantile Regression",
      "Description": "Estimation and inference methods for models for conditional quantile functions:  Linear and nonlinear parametric and non-parametric (total variation penalized) models  for conditional quantiles of a univariate response and several methods for handling censored survival data.  Portfolio selection methods based on expected shortfall risk are also now included. See Koenker, R. (2005) Quantile Regression, Cambridge U. Press, <doi:10.1017/CBO9780511754098> and Koenker, R. et al. (2017) Handbook of Quantile Regression,  CRC Press, <doi:10.1201/9781315120256>.",
      "Authors@R": "c( person(\"Roger\", \"Koenker\",  role = c(\"cre\",\"aut\"), email =  \"rkoenker@illinois.edu\"), person(\"Stephen\", \"Portnoy\",  role = c(\"ctb\"),  comment = \"Contributions to Censored QR code\", email =  \"sportnoy@illinois.edu\"), person(c(\"Pin\", \"Tian\"), \"Ng\",  role = c(\"ctb\"),  comment = \"Contributions to Sparse QR code\", email =  \"pin.ng@nau.edu\"), person(\"Blaise\", \"Melly\",  role = c(\"ctb\"),  comment = \"Contributions to preprocessing code\", email =  \"mellyblaise@gmail.com\"), person(\"Achim\", \"Zeileis\",  role = c(\"ctb\"),  comment = \"Contributions to dynrq code essentially identical to his dynlm code\",  email =  \"Achim.Zeileis@uibk.ac.at\"), person(\"Philip\", \"Grosjean\",  role = c(\"ctb\"),  comment = \"Contributions to nlrq code\", email =  \"phgrosjean@sciviews.org\"), person(\"Cleve\", \"Moler\",  role = c(\"ctb\"),  comment = \"author of several linpack routines\"), person(\"Yousef\", \"Saad\",  role = c(\"ctb\"),  comment = \"author of sparskit2\"), person(\"Victor\", \"Chernozhukov\",  role = c(\"ctb\"),  comment = \"contributions to extreme value inference code\"), person(\"Ivan\", \"Fernandez-Val\",  role = c(\"ctb\"),  comment = \"contributions to extreme value inference code\"), person(\"Martin\", \"Maechler\", role = \"ctb\", comment = c(\"tweaks (src/chlfct.f, 'tiny','Large')\", ORCID = \"0000-0002-8685-9910\")), person(c(\"Brian\", \"D\"), \"Ripley\",  role = c(\"trl\",\"ctb\"),  comment = \"Initial (2001) R port from S (to my everlasting shame --  how could I have been so slow to adopt R!) and for numerous other  suggestions and useful advice\", email =  \"ripley@stats.ox.ac.uk\"))",
      "Maintainer": "Roger Koenker <rkoenker@illinois.edu>",
      "Repository": "CRAN",
      "Depends": [
        "R (>= 3.5)",
        "stats",
        "SparseM"
      ],
      "Imports": [
        "methods",
        "graphics",
        "Matrix",
        "MatrixModels",
        "survival",
        "MASS"
      ],
      "Suggests": [
        "interp",
        "rgl",
        "logspline",
        "nor1mix",
        "Formula",
        "zoo",
        "R.rsp",
        "conquer"
      ],
      "License": "GPL (>= 2)",
      "URL": "https://www.r-project.org",
      "NeedsCompilation": "yes",
      "VignetteBuilder": "R.rsp",
      "Author": "Roger Koenker [cre, aut], Stephen Portnoy [ctb] (Contributions to Censored QR code), Pin Tian Ng [ctb] (Contributions to Sparse QR code), Blaise Melly [ctb] (Contributions to preprocessing code), Achim Zeileis [ctb] (Contributions to dynrq code essentially identical to his dynlm code), Philip Grosjean [ctb] (Contributions to nlrq code), Cleve Moler [ctb] (author of several linpack routines), Yousef Saad [ctb] (author of sparskit2), Victor Chernozhukov [ctb] (contributions to extreme value inference code), Ivan Fernandez-Val [ctb] (contributions to extreme value inference code), Martin Maechler [ctb] (tweaks (src/chlfct.f, 'tiny','Large'), <https://orcid.org/0000-0002-8685-9910>), Brian D Ripley [trl, ctb] (Initial (2001) R port from S (to my everlasting shame -- how could I have been so slow to adopt R!) and for numerous other suggestions and useful advice)"
    },
    "quarto": {
      "Package": "quarto",
      "Version": "1.5.1",
      "Source": "Repository",
      "Title": "R Interface to 'Quarto' Markdown Publishing System",
      "Authors@R": "c( person(\"JJ\", \"Allaire\", , \"jj@posit.co\", role = \"aut\", comment = c(ORCID = \"0000-0003-0174-9868\")), person(\"Christophe\", \"Dervieux\", , \"cderv@posit.co\", role = c(\"cre\", \"aut\"), comment = c(ORCID = \"0000-0003-4474-2498\")), person(\"Posit Software, PBC\", role = c(\"cph\", \"fnd\")), person(\"Gordon\", \"Woodhull\", role = \"ctb\") )",
      "Description": "Convert R Markdown documents and 'Jupyter' notebooks to a variety of output formats using 'Quarto'.",
      "License": "MIT + file LICENSE",
      "URL": "https://github.com/quarto-dev/quarto-r, https://quarto-dev.github.io/quarto-r/",
      "BugReports": "https://github.com/quarto-dev/quarto-r/issues",
      "Depends": [
        "R (>= 4.1.0)"
      ],
      "Imports": [
        "cli",
        "fs",
        "htmltools",
        "jsonlite",
        "later",
        "lifecycle",
        "processx",
        "rlang",
        "rmarkdown",
        "rstudioapi",
        "tools",
        "utils",
        "xfun",
        "yaml (>= 2.3.10)"
      ],
      "Suggests": [
        "bslib",
        "callr",
        "curl",
        "dplyr",
        "flextable",
        "ggiraph",
        "ggplot2",
        "gt",
        "heatmaply",
        "kableExtra",
        "knitr",
        "palmerpenguins",
        "patchwork",
        "pkgload",
        "plotly",
        "rsconnect (>= 0.8.26)",
        "testthat (>= 3.1.7)",
        "thematic",
        "tidyverse",
        "tinytable",
        "whoami",
        "withr"
      ],
      "VignetteBuilder": "quarto",
      "Config/testthat/edition": "3",
      "Encoding": "UTF-8",
      "RoxygenNote": "7.3.2",
      "SystemRequirements": "Quarto command line tool (<https://github.com/quarto-dev/quarto-cli>).",
      "NeedsCompilation": "no",
      "Author": "JJ Allaire [aut] (ORCID: <https://orcid.org/0000-0003-0174-9868>), Christophe Dervieux [cre, aut] (ORCID: <https://orcid.org/0000-0003-4474-2498>), Posit Software, PBC [cph, fnd], Gordon Woodhull [ctb]",
      "Maintainer": "Christophe Dervieux <cderv@posit.co>",
      "Repository": "CRAN"
    },
    "rJava": {
      "Package": "rJava",
      "Version": "1.0-16",
      "Source": "Repository",
      "Title": "Low-Level R to Java Interface",
      "Author": "Simon Urbanek [aut, cre, cph] (https://urbanek.nz, ORCID: <https://orcid.org/0000-0003-2297-1732>)",
      "Maintainer": "Simon Urbanek <Simon.Urbanek@r-project.org>",
      "Authors@R": "person(\"Simon\", \"Urbanek\", role=c(\"aut\",\"cre\",\"cph\"), email=\"Simon.Urbanek@r-project.org\", comment=c(\"https://urbanek.nz\", ORCID=\"0000-0003-2297-1732\"))",
      "Depends": [
        "R (>= 3.6.0)",
        "methods"
      ],
      "Description": "Low-level interface to Java VM very much like .C/.Call and friends. Allows creation of objects, calling methods and accessing fields.",
      "License": "LGPL-2.1",
      "URL": "https://www.rforge.net/rJava/",
      "SystemRequirements": "Java JDK 1.2 or higher (for JRI/REngine JDK 1.4 or higher), GNU make",
      "BugReports": "https://github.com/s-u/rJava/issues",
      "NeedsCompilation": "yes",
      "Repository": "CRAN"
    },
    "ragg": {
      "Package": "ragg",
      "Version": "1.5.1",
      "Source": "Repository",
      "Type": "Package",
      "Title": "Graphic Devices Based on AGG",
      "Authors@R": "c( person(\"Thomas Lin\", \"Pedersen\", , \"thomas.pedersen@posit.co\", role = c(\"cre\", \"aut\"), comment = c(ORCID = \"0000-0002-5147-4711\")), person(\"Maxim\", \"Shemanarev\", role = c(\"aut\", \"cph\"), comment = \"Author of AGG\"), person(\"Tony\", \"Juricic\", , \"tonygeek@yahoo.com\", role = c(\"ctb\", \"cph\"), comment = \"Contributor to AGG\"), person(\"Milan\", \"Marusinec\", , \"milan@marusinec.sk\", role = c(\"ctb\", \"cph\"), comment = \"Contributor to AGG\"), person(\"Spencer\", \"Garrett\", role = \"ctb\", comment = \"Contributor to AGG\"), person(\"Posit Software, PBC\", role = c(\"cph\", \"fnd\"), comment = c(ROR = \"03wc8by49\")) )",
      "Maintainer": "Thomas Lin Pedersen <thomas.pedersen@posit.co>",
      "Description": "Anti-Grain Geometry (AGG) is a high-quality and high-performance 2D drawing library. The 'ragg' package provides a set of graphic devices based on AGG to use as alternative to the raster devices provided through the 'grDevices' package.",
      "License": "MIT + file LICENSE",
      "URL": "https://ragg.r-lib.org, https://github.com/r-lib/ragg",
      "BugReports": "https://github.com/r-lib/ragg/issues",
      "Imports": [
        "systemfonts (>= 1.0.3)",
        "textshaping (>= 0.3.0)"
      ],
      "Suggests": [
        "covr",
        "graphics",
        "grid",
        "testthat (>= 3.0.0)"
      ],
      "LinkingTo": [
        "systemfonts",
        "textshaping"
      ],
      "Config/build/compilation-database": "true",
      "Config/Needs/website": "ggplot2, devoid, magick, bench, tidyr, ggridges, hexbin, sessioninfo, pkgdown, tidyverse/tidytemplate",
      "Config/testthat/edition": "3",
      "Config/usethis/last-upkeep": "2025-04-25",
      "Encoding": "UTF-8",
      "RoxygenNote": "7.3.3",
      "SystemRequirements": "freetype2, libpng, libtiff, libjpeg, libwebp, libwebpmux",
      "NeedsCompilation": "yes",
      "Author": "Thomas Lin Pedersen [cre, aut] (ORCID: <https://orcid.org/0000-0002-5147-4711>), Maxim Shemanarev [aut, cph] (Author of AGG), Tony Juricic [ctb, cph] (Contributor to AGG), Milan Marusinec [ctb, cph] (Contributor to AGG), Spencer Garrett [ctb] (Contributor to AGG), Posit Software, PBC [cph, fnd] (ROR: <https://ror.org/03wc8by49>)",
      "Repository": "CRAN"
    },
    "rappdirs": {
      "Package": "rappdirs",
      "Version": "0.3.4",
      "Source": "Repository",
      "Type": "Package",
      "Title": "Application Directories: Determine Where to Save Data, Caches, and Logs",
      "Authors@R": "c( person(\"Hadley\", \"Wickham\", , \"hadley@posit.co\", role = c(\"trl\", \"cre\", \"cph\")), person(\"Sridhar\", \"Ratnakumar\", role = \"aut\"), person(\"Trent\", \"Mick\", role = \"aut\"), person(\"ActiveState\", role = \"cph\", comment = \"R/appdir.r, R/cache.r, R/data.r, R/log.r translated from appdirs\"), person(\"Eddy\", \"Petrisor\", role = \"ctb\"), person(\"Trevor\", \"Davis\", role = c(\"trl\", \"aut\"), comment = c(ORCID = \"0000-0001-6341-4639\")), person(\"Gabor\", \"Csardi\", role = \"ctb\"), person(\"Gregory\", \"Jefferis\", role = \"ctb\"), person(\"Posit Software, PBC\", role = c(\"cph\", \"fnd\"), comment = c(ROR = \"03wc8by49\")) )",
      "Description": "An easy way to determine which directories on the users computer you should use to save data, caches and logs. A port of Python's 'Appdirs' (<https://github.com/ActiveState/appdirs>) to R.",
      "License": "MIT + file LICENSE",
      "URL": "https://rappdirs.r-lib.org, https://github.com/r-lib/rappdirs",
      "BugReports": "https://github.com/r-lib/rappdirs/issues",
      "Depends": [
        "R (>= 4.1)"
      ],
      "Suggests": [
        "covr",
        "roxygen2",
        "testthat (>= 3.2.0)",
        "withr"
      ],
      "Config/Needs/website": "tidyverse/tidytemplate",
      "Config/testthat/edition": "3",
      "Config/usethis/last-upkeep": "2025-05-05",
      "Copyright": "Original python appdirs module copyright (c) 2010 ActiveState Software Inc. R port copyright Hadley Wickham, Posit, PBC.  See file LICENSE for details.",
      "Encoding": "UTF-8",
      "RoxygenNote": "7.3.3",
      "NeedsCompilation": "yes",
      "Author": "Hadley Wickham [trl, cre, cph], Sridhar Ratnakumar [aut], Trent Mick [aut], ActiveState [cph] (R/appdir.r, R/cache.r, R/data.r, R/log.r translated from appdirs), Eddy Petrisor [ctb], Trevor Davis [trl, aut] (ORCID: <https://orcid.org/0000-0001-6341-4639>), Gabor Csardi [ctb], Gregory Jefferis [ctb], Posit Software, PBC [cph, fnd] (ROR: <https://ror.org/03wc8by49>)",
      "Maintainer": "Hadley Wickham <hadley@posit.co>",
      "Repository": "CRAN"
    },
    "rateratio.test": {
      "Package": "rateratio.test",
      "Version": "1.1",
      "Source": "Repository"
    },
    "rbibutils": {
      "Package": "rbibutils",
      "Version": "2.4.1",
      "Source": "Repository",
      "Type": "Package",
      "Title": "Read 'Bibtex' Files and Convert Between Bibliography Formats",
      "Authors@R": "c( person(given = c(\"Georgi\", \"N.\"), family = \"Boshnakov\",  role = c(\"aut\", \"cre\"), \t email = \"georgi.boshnakov@manchester.ac.uk\", comment = c(ORCID = \"0000-0003-2839-346X\", \"R port, R code, new C code and modifications to bibutils' C code, conversion to Bibentry (R and C code)\") ), person(given = \"Chris\", family = \"Putman\", role = \"aut\", comment = \"src/*, author of the bibutils libraries, https://sourceforge.net/projects/bibutils/\"), person(given = \"Richard\", family = \"Mathar\", role = \"ctb\", comment = \"src/addsout.c\"), person(given = \"Johannes\", family = \"Wilm\", role = \"ctb\", comment = \"src/biblatexin.c, src/bltypes.c\"), person(\"R Core Team\", role = \"ctb\", comment = \"base R's bibentry and bibstyle implementation\") )",
      "Description": "Read and write 'Bibtex' files. Convert between bibliography formats, including 'Bibtex', 'Biblatex', 'PubMed', 'Endnote', and 'Bibentry'.  Includes a port of the 'bibutils' utilities by Chris Putnam <https://sourceforge.net/projects/bibutils/>. Supports all bibliography formats and character encodings implemented in 'bibutils'.",
      "License": "GPL-2",
      "URL": "https://geobosh.github.io/rbibutils/ (doc), https://CRAN.R-project.org/package=rbibutils",
      "BugReports": "https://github.com/GeoBosh/rbibutils/issues",
      "Depends": [
        "R (>= 2.10)"
      ],
      "Imports": [
        "utils",
        "tools"
      ],
      "Suggests": [
        "testthat"
      ],
      "Encoding": "UTF-8",
      "NeedsCompilation": "yes",
      "Config/Needs/memcheck": "devtools, rcmdcheck",
      "Author": "Georgi N. Boshnakov [aut, cre] (ORCID: <https://orcid.org/0000-0003-2839-346X>, R port, R code, new C code and modifications to bibutils' C code, conversion to Bibentry (R and C code)), Chris Putman [aut] (src/*, author of the bibutils libraries, https://sourceforge.net/projects/bibutils/), Richard Mathar [ctb] (src/addsout.c), Johannes Wilm [ctb] (src/biblatexin.c, src/bltypes.c), R Core Team [ctb] (base R's bibentry and bibstyle implementation)",
      "Maintainer": "Georgi N. Boshnakov <georgi.boshnakov@manchester.ac.uk>",
      "Repository": "CRAN"
    },
    "rcmdcheck": {
      "Package": "rcmdcheck",
      "Version": "1.4.0",
      "Source": "Repository",
      "Title": "Run 'R CMD check' from 'R' and Capture Results",
      "Authors@R": "person(given = \"Gábor\", family = \"Csárdi\", role = c(\"cre\", \"aut\"), email = \"csardi.gabor@gmail.com\")",
      "Description": "Run 'R CMD check' from 'R' and capture the results of the individual checks. Supports running checks in the background, timeouts, pretty printing and comparing check results.",
      "License": "MIT + file LICENSE",
      "URL": "https://r-lib.github.io/rcmdcheck/, https://github.com/r-Lib/rcmdcheck#readme",
      "BugReports": "https://github.com/r-Lib/rcmdcheck/issues",
      "Imports": [
        "callr (>= 3.1.1.9000)",
        "cli (>= 3.0.0)",
        "curl",
        "desc (>= 1.2.0)",
        "digest",
        "pkgbuild",
        "prettyunits",
        "R6",
        "rprojroot",
        "sessioninfo (>= 1.1.1)",
        "utils",
        "withr",
        "xopen"
      ],
      "Suggests": [
        "covr",
        "knitr",
        "mockery",
        "processx",
        "ps",
        "rmarkdown",
        "svglite",
        "testthat",
        "webfakes"
      ],
      "Encoding": "UTF-8",
      "RoxygenNote": "7.1.2",
      "Config/testthat/edition": "3",
      "NeedsCompilation": "no",
      "Author": "Gábor Csárdi [cre, aut]",
      "Maintainer": "Gábor Csárdi <csardi.gabor@gmail.com>",
      "Repository": "CRAN"
    },
    "reactR": {
      "Package": "reactR",
      "Version": "0.6.1",
      "Source": "Repository",
      "Type": "Package",
      "Title": "React Helpers",
      "Date": "2024-09-14",
      "Authors@R": "c( person( \"Facebook\", \"Inc\" , role = c(\"aut\", \"cph\") , comment = \"React library in lib, https://reactjs.org/; see AUTHORS for full list of contributors\" ), person( \"Michel\",\"Weststrate\", , role = c(\"aut\", \"cph\") , comment = \"mobx library in lib, https://github.com/mobxjs\" ), person( \"Kent\", \"Russell\" , role = c(\"aut\", \"cre\") , comment = \"R interface\" , email = \"kent.russell@timelyportfolio.com\" ), person( \"Alan\", \"Dipert\" , role = c(\"aut\") , comment = \"R interface\" , email = \"alan@rstudio.com\" ), person( \"Greg\", \"Lin\" , role = c(\"aut\") , comment = \"R interface\" , email = \"glin@glin.io\" ) )",
      "Maintainer": "Kent Russell <kent.russell@timelyportfolio.com>",
      "Description": "Make it easy to use 'React' in R with 'htmlwidget' scaffolds, helper dependency functions, an embedded 'Babel' 'transpiler', and examples.",
      "URL": "https://github.com/react-R/reactR",
      "BugReports": "https://github.com/react-R/reactR/issues",
      "License": "MIT + file LICENSE",
      "Encoding": "UTF-8",
      "Imports": [
        "htmltools"
      ],
      "Suggests": [
        "htmlwidgets (>= 1.5.3)",
        "rmarkdown",
        "shiny",
        "V8",
        "knitr",
        "usethis",
        "jsonlite"
      ],
      "RoxygenNote": "7.3.2",
      "VignetteBuilder": "knitr",
      "NeedsCompilation": "no",
      "Author": "Facebook Inc [aut, cph] (React library in lib, https://reactjs.org/; see AUTHORS for full list of contributors), Michel Weststrate [aut, cph] (mobx library in lib, https://github.com/mobxjs), Kent Russell [aut, cre] (R interface), Alan Dipert [aut] (R interface), Greg Lin [aut] (R interface)",
      "Repository": "CRAN"
    },
    "reactable": {
      "Package": "reactable",
      "Version": "0.4.5",
      "Source": "Repository",
      "Type": "Package",
      "Title": "Interactive Data Tables for R",
      "Authors@R": "c( person(\"Greg\", \"Lin\", email = \"glin@glin.io\", role = c(\"aut\", \"cre\")), person(\"Tanner\", \"Linsley\", role = c(\"ctb\", \"cph\"), comment = \"React Table library\"), person(family = \"Emotion team and other contributors\", role = c(\"ctb\", \"cph\"), comment = \"Emotion library\"), person(\"Kent\", \"Russell\", role = c(\"ctb\", \"cph\"), comment = \"reactR package\"), person(\"Ramnath\", \"Vaidyanathan\", role = c(\"ctb\", \"cph\"), comment = \"htmlwidgets package\"), person(\"Joe\", \"Cheng\", role = c(\"ctb\", \"cph\"), comment = \"htmlwidgets package\"), person(\"JJ\", \"Allaire\", role = c(\"ctb\", \"cph\"), comment = \"htmlwidgets package\"), person(\"Yihui\", \"Xie\", role = c(\"ctb\", \"cph\"), comment = \"htmlwidgets package\"), person(\"Kenton\", \"Russell\", role = c(\"ctb\", \"cph\"), comment = \"htmlwidgets package\"), person(family = \"Facebook, Inc. and its affiliates\", role = c(\"ctb\", \"cph\"), comment = \"React library\"), person(family = \"FormatJS\", role = c(\"ctb\", \"cph\"), comment = \"FormatJS libraries\"), person(family = \"Feross Aboukhadijeh, and other contributors\", role = c(\"ctb\", \"cph\"), comment = \"buffer library\"), person(\"Roman\", \"Shtylman\", role = c(\"ctb\", \"cph\"), comment = \"process library\"), person(\"James\", \"Halliday\", role = c(\"ctb\", \"cph\"), comment = \"stream-browserify library\"), person(family = \"Posit Software, PBC\", role = c(\"fnd\", \"cph\")) )",
      "Description": "Interactive data tables for R, based on the 'React Table' JavaScript library. Provides an HTML widget that can be used in 'R Markdown' or 'Quarto' documents, 'Shiny' applications, or viewed from an R console.",
      "License": "MIT + file LICENSE",
      "URL": "https://glin.github.io/reactable/, https://github.com/glin/reactable",
      "BugReports": "https://github.com/glin/reactable/issues",
      "Depends": [
        "R (>= 3.1)"
      ],
      "Imports": [
        "digest",
        "htmltools (>= 0.5.2)",
        "htmlwidgets (>= 1.5.3)",
        "jsonlite",
        "reactR"
      ],
      "Suggests": [
        "covr",
        "crosstalk",
        "dplyr",
        "fontawesome",
        "knitr",
        "leaflet",
        "MASS",
        "rmarkdown",
        "shiny",
        "sparkline",
        "testthat",
        "tippy",
        "V8"
      ],
      "Encoding": "UTF-8",
      "RoxygenNote": "7.2.1",
      "Config/testthat/edition": "3",
      "NeedsCompilation": "no",
[truncated: 129,883 more chars]
